# Supplementary material for: Induction therapy in kidney transplant recipients: Description of the practices according to the calendar period from the French multicentric DIVAT cohort
Source: PLoS One. 2020 Oct 22;15(10):e0240929. doi: 10.1371/journal.pone.0240929 (PMC7580969; doi:10.1371/journal.pone.0240929)
Supplement: S1 Data — (XLSX) [file pone.0240929.s008.xlsx]

## Sheet: data
group	ageR	sexR	imcR	anteDiab	anteCardio	anteNeo	cmvR	antiClassI	antiClassII	rrt	typeD	ageD	sexD	cmvD	year	rank	creatD	incompABDR	iscT	treatment
A	74	1	0	0	1	0	0	0	0	1	0	82	0	1	0	0	0	0	10.45	0
A	49	0	0	0	0	1	1	0	0	0	0	51	1	0	1	1	0	0	11.4	1
A	67	1	0	0	1	1	1	0	0	0	0	63	1	1	1	0	0	1	11.95	0
A	41	0	0	0	0	0	1	0	0	0	0	38	1	0	0	0	1	1	23.25	0
A	30	1	0	1	1	0	1	0	0	0	0	22	0	0	0	0	1	0	10.15	0
A	53	1	0	0	0	0	1	0	0	0	1	46	0	1	0	0	0	1	1.85	0
A	65	1	0	0	1	0	0	0	0	1	0	76	0	0	0	0	0	0	15.5	0
A	77	1	1	0	0	0	1	0	0	0	0	74	0	1	0	0	0	0	15.17	0
D	71	1	0	1	1	0	1	0	0	0	0	76	0	1	0	0	0	0	11.45	0
D	74	0	1	1	1	1	1	0	0	0	0	82	0	1	0	0	1	0	28.7	0
D	79	1	0	0	1	0	1	0	0	0	0	85	0	0	0	0	0	0	18.93	0
D	72	1	1	0	1	0	0	0	0	0	0	73	0	1	1	0	0	1	12.4	1
D	75	1	1	1	1	1	1	0	0	0	0	78	0	1	1	0	0	0	20.92	1
D	79	1	1	0	1	0	0	0	0	0	0	80	0	1	1	0	0	0	13.63	1
C	47	1	0	0	0	0	0	0	0	1	1	71	0	1	0	0	0	0	1.08	1
C	69	1	0	0	0	0	0	0	0	0	0	78	0	0	0	0	0	0	13.7	1
C	66	1	NA	0	0	0	0	0	0	0	0	62	1	0	0	0	0	0	28	1
C	77	0	0	1	0	0	1	0	0	1	1	60	1	1	0	0	0	1	1.48	1
C	62	1	0	1	1	0	1	0	0	2	0	73	1	1	1	0	0	0	14.88	1
C	65	1	1	0	1	0	1	0	0	0	0	50	1	1	1	0	1	1	11.83	1
C	64	1	0	1	0	0	1	0	0	0	0	68	1	1	1	0	0	NA	23.75	0
C	82	0	NA	1	0	0	1	0	0	0	0	84	1	1	1	0	0	NA	22.33	1
C	36	0	0	1	0	0	1	0	0	0	0	47	0	1	1	0	0	0	18	1
C	56	1	0	1	1	0	0	0	0	0	0	37	1	1	1	0	0	NA	17.5	1
C	63	1	0	0	1	1	1	0	0	0	0	82	0	0	1	0	0	NA	22.62	1
C	29	1	0	0	0	0	0	0	0	0	0	28	1	0	1	0	0	0	24.03	0
E	61	1	0	0	0	0	0	0	0	0	0	54	1	1	0	0	1	0	NA	1
E	32	0	0	0	0	0	0	0	0	2	1	62	0	0	0	0	0	0	2	1
E	31	0	0	0	1	0	0	0	0	0	0	40	1	1	0	0	1	0	7.5	1
B	71	1	1	0	1	1	1	0	0	0	0	73	0	0	1	1	0	1	14.83	1
B	63	1	0	0	1	0	1	0	0	2	0	60	1	0	0	1	0	0	14.28	1
B	57	1	1	1	1	0	1	0	0	0	0	56	0	0	0	1	0	0	15.2	1
B	53	1	1	1	1	0	1	0	0	0	0	62	0	0	1	1	0	0	10.08	0
B	53	0	0	0	1	0	1	0	0	2	0	51	0	1	0	0	1	0	13.45	1
B	32	1	0	0	0	0	0	0	0	1	1	53	0	1	0	0	0	0	0.5	1
B	53	1	0	0	1	1	1	0	0	0	0	46	1	0	0	0	0	0	18.02	1
B	60	0	1	1	1	0	1	0	0	0	0	58	1	1	0	0	1	0	16.92	1
B	54	0	0	0	1	0	1	0	0	0	0	50	1	0	0	0	0	0	17.77	1
B	73	1	0	0	0	1	0	0	0	0	0	70	1	1	0	0	0	0	12.83	1
B	70	1	1	1	1	0	1	0	0	0	0	80	1	1	0	0	0	0	19.02	1
B	63	1	1	0	1	0	0	0	0	0	0	66	1	0	0	0	1	0	13.45	1
B	52	0	0	0	1	0	0	0	0	0	1	54	0	1	0	0	0	0	NA	1
B	42	1	0	0	0	0	1	0	0	0	0	38	1	1	0	0	0	0	27.18	0
B	39	1	0	0	0	0	1	0	0	0	0	39	1	1	0	0	1	0	20.88	1
B	69	1	0	1	0	0	0	0	0	1	1	60	1	1	0	0	0	0	0.53	0
B	25	1	0	0	0	0	1	0	0	0	0	24	0	0	0	0	0	0	8.33	0
B	60	1	0	0	0	0	1	0	0	0	0	55	0	0	0	0	0	0	9.05	0
B	46	0	0	0	0	0	1	0	0	0	0	0	1	0	0	0	0	0	12.47	0
B	47	1	0	0	0	0	1	0	0	1	0	67	1	1	0	0	0	0	25.55	0
B	51	1	0	1	0	0	1	0	0	0	0	60	0	0	0	0	0	0	14.92	1
B	54	1	1	1	0	0	0	0	0	0	0	50	0	1	0	0	0	0	10.53	0
B	50	1	1	1	1	0	0	0	0	0	0	31	1	1	0	0	1	0	20.5	0
B	77	0	0	0	1	1	0	0	0	0	0	83	0	1	0	0	0	1	13.05	1
B	62	1	0	1	1	0	1	0	0	0	0	53	1	1	0	0	0	0	15.22	0
B	66	0	0	0	0	0	0	0	0	0	0	71	1	0	0	0	0	0	12.17	1
B	55	1	1	1	0	0	1	0	0	0	0	51	0	1	0	0	0	0	10.23	1
B	59	1	0	0	1	0	1	0	0	0	0	65	0	0	0	0	0	0	14.65	1
B	66	0	0	0	1	0	1	0	0	0	0	78	1	1	0	0	0	0	19.57	1
B	46	1	0	0	0	0	1	0	0	1	1	38	0	1	0	0	0	1	1.08	0
B	53	1	0	0	0	0	0	0	0	2	0	64	1	0	0	0	0	0	13.45	0
B	66	1	0	1	1	0	1	0	0	0	0	74	0	0	0	0	0	0	18.02	0
B	34	0	1	1	0	0	1	0	0	2	1	46	1	0	0	0	0	1	1.08	0
B	28	1	0	0	0	0	1	0	0	0	1	30	0	1	0	0	0	0	0.5	1
B	30	0	0	0	1	0	1	0	0	0	0	45	0	0	0	0	0	0	8.98	0
B	28	0	1	0	0	0	0	0	0	0	0	42	1	1	0	0	1	0	12.18	1
B	30	0	0	0	1	0	1	0	0	0	1	32	0	1	0	0	0	0	0.5	0
B	68	0	1	0	1	0	0	0	0	0	0	69	0	1	0	0	0	1	11.1	1
B	41	1	1	0	0	0	1	0	0	0	0	64	1	0	0	0	0	0	16.17	0
B	28	1	0	0	1	0	1	0	0	1	1	30	0	1	0	0	0	0	0.68	1
B	49	0	0	0	0	0	1	0	0	1	0	45	1	1	0	1	0	0	19	1
B	71	1	0	1	0	0	1	0	0	0	0	70	1	0	0	0	0	0	10.03	0
B	54	1	0	1	0	0	1	0	0	0	1	49	0	1	0	0	0	0	1.27	0
B	47	1	0	0	0	0	1	0	0	0	0	49	1	1	0	0	0	0	17.3	0
B	49	1	0	0	0	0	0	0	0	1	0	58	0	1	0	0	0	0	22.73	0
B	66	0	0	0	1	0	1	0	0	0	0	77	0	1	0	0	0	0	14.88	0
B	45	0	0	0	0	0	1	0	0	0	0	46	1	0	0	0	1	0	11.68	0
B	51	1	1	0	0	0	1	0	0	0	0	50	0	0	0	0	0	0	7.32	0
B	43	1	0	1	0	0	0	0	0	1	0	48	0	1	0	0	0	0	23.85	0
B	69	0	0	0	0	0	1	0	0	0	0	59	1	1	0	0	0	1	16.37	0
B	54	1	0	0	0	0	0	0	0	0	0	51	0	1	0	0	1	0	10.85	0
B	49	0	0	0	0	0	1	0	0	1	1	47	0	1	0	0	0	0	1.28	0
B	38	0	0	0	0	0	1	0	0	1	0	45	1	0	0	0	0	0	30.38	0
B	43	1	0	0	0	0	0	0	0	2	0	46	1	0	0	0	0	0	6.75	0
B	58	1	0	0	0	0	1	0	0	0	0	65	0	0	0	0	0	0	16.63	0
B	69	1	0	1	1	0	1	0	0	2	0	84	1	1	0	0	0	1	14.98	0
B	65	1	0	1	1	0	1	0	0	0	0	75	1	0	0	0	0	1	22.43	1
B	48	1	0	0	0	0	0	0	0	1	0	54	1	0	0	0	0	0	10.67	0
B	59	0	0	0	0	1	0	0	0	0	0	60	1	0	0	0	0	0	18.98	1
B	44	0	0	0	0	0	0	0	0	0	0	26	1	0	0	0	1	0	23.25	1
B	66	1	0	0	0	0	1	0	0	0	0	71	0	0	0	0	0	0	12.12	1
B	40	1	0	0	0	0	1	0	0	0	0	58	0	1	0	0	0	0	9.82	0
B	68	0	0	0	0	0	1	0	0	0	0	72	0	1	1	0	0	1	13.52	1
B	70	0	0	0	1	0	1	0	0	0	0	69	1	1	1	0	0	0	12.58	0
B	67	0	0	0	0	0	1	0	0	0	0	70	1	0	1	0	0	0	13.4	1
B	58	1	0	0	0	0	0	0	0	0	0	59	0	1	1	0	0	0	14.33	0
B	41	1	0	0	0	0	0	0	0	0	0	45	1	0	1	0	0	0	28.03	1
B	61	1	0	0	0	0	0	0	0	0	0	67	0	0	1	0	0	0	13.03	0
B	59	1	0	0	0	0	0	0	0	0	0	71	0	0	1	0	0	0	16.07	0
B	70	1	0	0	0	0	1	0	0	0	0	72	0	1	1	0	0	1	12.35	1
B	58	0	0	0	0	0	0	0	0	0	0	54	0	1	1	0	0	0	12.58	1
B	59	1	0	0	1	1	1	0	0	0	0	58	0	1	1	0	0	0	21.43	1
B	22	1	0	0	0	0	0	0	0	0	0	26	1	0	1	0	0	1	12.57	1
B	46	0	0	0	0	0	0	0	0	2	0	51	1	1	1	0	0	0	26.97	0
B	20	1	0	0	0	0	1	0	0	0	0	1	1	0	1	0	0	1	6.35	0
B	50	0	0	0	0	0	0	0	0	0	0	46	1	1	1	0	0	0	8.87	0
B	39	0	0	0	1	0	1	0	0	2	0	45	1	1	1	0	0	0	9.45	0
B	77	1	0	0	0	0	0	0	0	1	0	78	0	1	1	0	0	0	11.18	0
B	30	1	0	0	0	0	1	0	0	2	0	35	1	1	1	0	0	0	13.9	0
B	21	0	0	0	0	0	1	0	0	1	0	1	0	0	1	0	0	0	9.87	0
B	68	1	1	0	1	0	1	0	0	0	0	73	1	1	1	0	0	0	13.85	0
B	51	1	0	0	0	0	1	0	0	0	0	53	1	0	1	0	0	0	7.9	0
B	48	1	1	1	1	0	1	0	0	0	0	44	0	0	1	0	0	1	9.43	0
B	61	1	0	1	0	0	1	0	0	1	0	84	0	1	1	0	0	0	9.08	0
B	67	1	0	1	1	0	0	0	0	0	0	66	0	1	1	0	0	0	12.1	0
B	69	1	0	0	0	0	0	0	0	0	0	59	1	0	1	0	0	0	13.8	0
B	27	1	0	0	0	0	0	0	0	2	0	30	1	0	1	0	0	0	13.57	0
B	30	1	0	0	0	0	0	0	0	0	1	57	0	1	1	1	0	0	0.55	0
B	24	0	0	0	0	0	1	0	0	1	0	22	0	1	1	0	0	1	8.28	0
B	43	1	0	0	0	0	1	0	0	0	0	46	1	1	1	0	0	0	7.57	0
B	71	1	0	0	1	0	0	0	0	0	0	70	0	1	1	0	0	0	19.15	0
B	25	1	0	0	0	0	0	0	0	0	0	28	1	0	1	0	0	1	15.53	0
B	51	1	0	0	0	0	1	0	0	0	0	51	0	1	1	0	0	0	11.08	0
B	44	1	0	0	1	0	1	0	0	0	1	33	1	1	1	0	0	0	1.27	1
B	30	1	0	0	1	0	1	0	0	0	0	31	0	0	1	0	0	0	15.62	0
B	65	1	0	0	1	1	0	0	0	0	0	68	1	0	1	0	0	0	14.45	0
B	48	1	1	0	0	0	1	0	0	0	0	51	1	1	1	0	0	0	12.12	0
B	24	1	0	0	0	0	0	0	0	0	0	0	0	0	1	0	0	1	8.42	0
B	27	0	0	0	0	0	0	0	0	0	0	31	1	1	1	0	0	0	19.62	0
B	61	1	1	1	1	0	1	0	0	0	0	63	0	1	1	0	0	0	12.83	0
B	68	1	0	1	0	0	1	0	0	0	0	63	0	1	1	0	0	0	9.33	0
B	43	0	0	0	0	0	1	0	0	0	0	47	1	1	1	0	0	0	6.97	0
B	69	1	1	0	0	0	1	0	0	0	0	68	0	1	1	0	0	0	9.07	0
B	32	1	0	0	0	0	0	0	0	2	0	28	0	0	1	0	1	0	15.38	0
B	59	1	0	1	0	0	1	0	0	0	0	57	1	0	1	0	0	0	9.75	0
B	77	1	0	0	1	1	1	0	0	0	0	76	1	0	1	0	0	1	12.87	0
B	48	1	0	0	0	0	0	0	0	2	0	55	0	1	1	0	0	0	13.33	0
B	47	1	0	0	1	0	0	0	0	0	0	52	0	0	1	0	0	0	15.18	0
B	41	1	0	0	0	0	1	0	0	0	0	40	0	0	1	0	0	0	4.8	0
F	65	1	0	1	0	0	0	0	0	1	0	72	0	1	0	1	0	0	0.5	0
F	49	1	1	0	0	0	1	0	0	0	0	49	1	0	0	0	1	0	13.02	1
F	50	0	1	0	0	0	1	0	0	0	0	54	0	1	0	0	1	0	20.83	1
F	64	0	0	0	1	0	1	0	0	0	0	70	0	0	1	0	0	1	15.27	1
F	69	1	1	1	0	1	0	0	0	0	0	77	1	1	0	0	0	0	12.02	1
F	83	0	0	0	0	0	1	0	0	0	0	79	1	1	0	0	0	0	16.52	1
F	53	1	1	1	1	0	0	0	0	0	0	50	1	0	0	0	0	0	17.7	1
F	43	1	0	0	0	0	1	0	0	2	0	24	1	0	1	0	0	0	23.07	0
F	68	1	0	1	1	0	0	0	0	0	0	71	1	0	1	0	0	0	21.13	0
F	22	0	0	0	0	0	1	0	0	0	0	24	1	1	1	0	0	0	23.52	0
F	73	1	0	1	0	1	1	0	0	2	0	72	0	1	1	0	1	1	15.23	0
F	24	1	0	0	0	0	0	0	0	0	0	32	1	1	1	0	1	0	20.78	1
F	69	1	0	0	1	0	1	0	0	1	0	70	0	1	1	0	0	0	21.78	0
F	65	1	0	0	1	0	1	0	0	0	0	61	0	1	1	0	0	0	21.73	1
F	79	1	0	0	0	0	1	0	0	0	0	82	0	0	1	0	0	0	20.85	1
F	43	1	0	0	1	0	0	0	0	0	0	39	1	0	1	1	0	0	17.3	1
A	64	1	0	0	1	0	1	1	1	2	0	60	0	1	1	1	0	0	16.42	1
A	64	0	1	0	1	0	1	1	1	0	0	62	0	1	1	1	0	0	30.05	1
A	49	1	0	0	1	0	1	1	1	0	0	68	1	0	0	1	0	1	20.45	1
A	63	1	0	0	1	1	0	1	1	0	0	66	0	0	0	1	0	0	21.58	1
A	78	1	0	1	0	0	1	1	0	1	0	58	0	1	0	0	1	0	6.68	0
A	87	1	0	1	1	0	1	1	1	0	0	83	1	0	1	1	0	1	21.03	1
A	64	1	0	1	0	0	0	1	0	0	0	59	1	0	0	1	0	0	14.15	1
A	75	0	1	1	1	0	1	1	0	0	0	74	0	1	0	0	0	1	16.65	0
A	69	1	1	0	0	0	1	1	0	0	0	77	1	0	0	0	0	0	14.7	0
A	55	1	0	0	1	0	1	1	0	0	0	57	0	0	1	0	0	0	30.22	0
A	66	0	1	1	1	0	0	1	0	0	0	50	1	1	1	0	0	0	22.8	1
A	58	1	0	0	1	0	0	1	1	0	0	74	0	0	0	1	0	0	23.62	1
A	59	0	0	0	1	0	1	1	1	0	0	67	0	1	1	0	0	0	20.6	1
A	34	1	0	0	0	0	0	1	0	0	0	36	0	0	0	0	0	0	10.02	0
A	54	0	1	0	0	0	1	1	1	0	0	63	1	0	0	0	0	0	16.63	1
A	75	0	1	0	1	0	1	0	1	0	0	84	1	0	0	0	0	1	15.25	0
A	76	1	0	0	1	0	1	1	0	0	0	81	0	1	0	0	0	1	19.25	0
A	73	0	0	1	1	0	0	0	1	0	0	77	0	1	1	0	1	0	18.95	1
A	81	1	0	0	0	1	0	1	1	0	0	78	1	0	1	0	0	1	9.22	0
A	32	0	0	1	1	0	1	1	1	2	0	20	1	0	1	0	0	0	19.87	1
D	49	1	0	0	0	1	1	1	1	0	0	48	0	0	1	1	0	0	26.7	1
D	75	1	0	1	1	0	1	1	1	0	0	70	0	0	1	1	0	0	22.42	1
D	50	0	0	0	0	0	0	1	0	1	1	39	1	1	0	0	0	0	3.97	1
D	46	0	1	0	1	0	1	1	0	0	0	45	0	0	0	0	0	0	17.7	1
D	32	1	0	0	1	0	0	1	0	0	0	29	1	1	1	0	0	0	13.47	1
C	65	1	0	0	1	1	1	0	1	0	0	72	0	0	0	0	0	0	15.98	0
C	72	0	0	0	0	1	0	1	1	1	0	77	0	1	0	0	0	0	14.35	1
C	59	0	0	1	1	0	1	1	1	0	0	54	1	0	0	0	0	0	25.25	1
C	51	0	0	0	0	1	1	1	1	0	1	49	0	1	0	0	0	0	1.5	1
C	34	0	0	0	0	0	1	1	1	1	0	31	0	1	0	0	0	0	14.6	1
C	50	0	NA	0	0	0	1	1	1	0	0	36	1	0	0	0	0	0	30.93	1
C	58	0	0	0	1	0	1	1	0	0	0	55	1	1	0	0	0	0	19.5	0
C	46	1	0	0	0	0	1	1	1	0	1	36	1	1	0	0	0	0	1.82	1
C	51	1	1	0	1	0	0	1	1	0	0	52	1	0	0	0	1	0	18.58	1
C	54	1	0	0	1	0	1	1	1	0	0	60	0	1	0	0	0	0	12.17	1
C	75	1	NA	1	1	1	0	1	1	0	0	84	0	1	1	1	0	NA	29.83	1
C	69	0	1	0	1	1	1	1	1	0	0	68	1	1	1	0	0	0	17.5	1
C	26	0	NA	0	0	0	0	1	1	0	0	25	1	1	1	1	0	NA	16.25	1
C	69	1	NA	0	0	0	0	1	1	0	0	51	0	1	1	0	0	NA	13	1
C	26	1	0	0	0	0	0	0	1	0	0	39	0	1	1	0	0	NA	12.05	1
C	73	1	1	1	0	0	1	1	1	0	0	73	1	0	1	0	0	NA	20.33	1
C	68	1	0	1	1	0	0	0	1	0	0	75	0	1	1	0	0	NA	16.67	0
C	70	1	0	1	1	0	0	1	1	0	0	77	0	0	1	0	0	NA	19	1
C	58	1	1	1	1	0	1	1	0	2	1	33	1	0	1	0	0	0	2.2	1
C	75	1	0	0	1	0	1	1	1	0	1	63	0	1	1	0	0	0	2.03	0
C	55	1	0	0	0	0	1	1	1	NA	1	50	0	1	1	0	0	1	1	0
C	19	1	0	0	0	0	0	1	1	0	1	43	0	1	1	0	0	0	1.82	0
C	54	1	0	0	0	0	0	1	1	2	1	75	0	1	1	0	0	0	2.45	1
E	64	0	0	0	1	1	1	1	1	0	0	70	1	1	0	1	0	0	36	0
E	52	1	0	0	1	0	1	1	1	0	0	58	0	1	0	1	0	1	25.17	1
E	62	1	1	1	1	0	1	1	1	0	1	26	0	1	0	0	0	0	2.5	1
E	68	0	1	1	1	0	1	1	0	0	0	79	1	0	0	0	0	0	16.5	1
E	69	1	0	0	1	1	1	0	1	1	1	54	0	1	0	0	0	1	1.58	0
E	54	1	0	0	0	0	1	1	1	0	0	69	1	1	0	0	0	0	15.33	0
E	38	0	0	0	0	0	0	1	1	0	0	54	1	0	0	0	0	0	24	1
E	33	0	0	0	0	0	0	1	0	0	1	33	1	0	0	0	0	0	2	1
E	51	1	0	0	1	0	1	1	1	0	0	57	1	0	0	0	0	0	26	1
E	78	1	0	0	1	0	1	0	1	0	0	82	0	0	0	0	0	0	26	0
E	35	0	0	0	0	0	0	1	1	0	1	52	0	1	0	0	0	0	1.5	1
E	81	1	0	0	1	0	0	1	1	0	0	81	0	0	0	0	0	0	20	0
E	47	0	1	0	0	0	1	1	0	0	0	44	1	1	0	1	1	1	14.5	1
E	69	0	0	0	1	0	0	1	0	0	0	70	1	1	0	1	0	0	NA	0
E	47	1	0	0	1	0	0	1	0	0	0	36	0	1	0	0	0	1	10.67	1
E	52	1	1	1	0	0	1	1	0	0	0	58	1	1	0	0	0	0	14	0
E	59	0	0	1	0	0	1	1	1	0	1	53	0	0	0	0	0	0	1.67	0
E	66	0	0	1	1	0	1	1	1	0	0	61	1	1	0	0	0	1	36.42	1
E	73	1	0	0	0	0	0	0	1	1	1	69	0	0	0	0	0	1	1.67	0
E	50	1	0	0	0	0	0	0	1	1	1	43	1	1	0	0	0	1	1.67	1
E	70	1	0	1	1	0	1	0	1	0	0	73	1	1	0	0	0	0	20.4	0
E	57	0	0	0	0	0	1	1	1	1	1	62	0	1	0	0	0	0	1.67	0
E	35	1	0	0	0	0	1	1	1	0	0	34	1	0	1	0	0	1	16.8	0
E	67	1	0	1	1	0	1	0	1	2	0	78	0	0	1	0	0	0	18.67	0
E	58	1	0	0	1	0	0	1	1	0	0	46	0	1	1	0	0	1	8.5	0
E	55	0	0	0	0	0	0	1	1	0	0	53	1	1	1	0	0	0	24.47	1
B	38	1	0	0	0	0	0	0	1	1	0	19	1	0	0	1	0	0	7.12	1
B	40	1	0	0	0	0	1	1	1	0	0	56	1	1	1	1	0	0	15.3	1
B	48	0	0	0	1	0	1	1	1	0	0	76	0	0	1	1	0	0	19.25	1
B	63	0	0	1	0	0	1	1	0	0	0	49	1	1	0	1	0	0	16.1	1
B	38	0	0	0	0	0	0	0	1	2	0	51	0	1	0	0	0	0	11.7	0
B	34	0	1	0	0	0	1	1	0	0	0	23	1	0	0	0	0	0	16.02	1
B	46	0	0	0	0	0	0	1	1	0	0	54	1	1	0	0	0	0	20.9	1
B	68	0	1	1	0	0	1	1	0	2	0	59	1	1	0	0	0	0	13.88	1
B	53	1	0	0	0	0	0	1	1	0	0	58	0	0	0	1	1	0	19.82	1
B	71	0	0	0	0	0	1	0	1	0	0	81	1	1	0	0	0	0	12.22	1
B	50	1	0	0	0	0	1	1	1	0	0	63	1	1	1	1	0	0	19.13	1
B	59	1	0	0	0	0	1	1	1	0	0	56	0	0	0	0	0	0	13.75	0
B	46	1	0	0	0	0	1	1	1	0	0	68	1	0	0	0	0	0	10.23	1
B	74	0	1	0	0	0	0	1	1	1	0	75	1	1	0	0	0	0	20.85	1
B	55	0	0	0	0	0	1	1	0	2	0	76	1	0	0	0	0	0	12.35	1
B	63	0	1	0	1	0	1	1	1	0	0	54	1	1	0	0	1	0	20.67	1
B	45	1	0	0	1	0	1	1	0	0	0	76	0	1	0	1	0	0	18.07	1
B	59	0	0	0	0	0	1	0	1	2	0	79	0	0	0	0	0	0	18.68	1
B	21	0	0	0	0	0	0	1	1	2	0	43	0	1	0	1	0	0	13.97	1
B	54	1	0	0	1	0	0	0	1	0	0	70	0	1	0	0	0	0	15.77	1
B	40	0	1	0	0	0	1	0	1	2	0	42	0	0	0	0	0	0	36.37	0
B	19	0	0	0	0	0	1	0	1	0	0	45	1	1	0	1	0	1	9.97	1
B	56	0	0	0	1	0	1	1	1	0	1	32	0	1	0	0	0	0	1.55	1
B	58	0	1	0	0	0	1	0	1	2	0	66	0	1	0	0	0	0	14.62	1
B	65	0	0	0	0	0	1	0	1	0	0	58	0	1	0	0	0	0	20.33	1
B	36	1	0	0	0	0	1	1	1	0	0	58	0	0	0	1	0	0	17.5	1
B	50	0	0	0	1	0	1	1	0	0	0	35	0	0	1	0	1	0	21.98	1
B	42	1	0	0	0	0	0	1	0	0	0	45	1	0	1	1	0	0	30.3	1
B	63	1	1	1	1	0	1	1	1	0	0	59	1	1	1	0	1	0	13.12	0
B	55	0	0	0	0	0	1	0	1	0	0	61	0	1	1	0	0	0	17.57	1
B	41	0	0	0	0	0	0	1	1	0	0	49	1	1	1	0	0	0	11.27	1
B	50	1	0	1	0	0	0	0	1	2	0	55	1	1	1	0	0	0	7.47	0
B	56	0	1	1	1	0	0	0	1	0	1	67	1	0	1	0	0	1	0.82	0
B	57	0	0	0	1	1	1	1	1	0	0	89	0	0	1	1	0	0	10.3	1
B	41	1	1	0	0	0	1	1	1	0	0	1	1	1	1	1	0	0	12.57	0
B	57	1	0	0	1	0	1	1	1	0	0	56	1	1	1	0	1	0	13.45	1
B	35	1	0	0	0	0	1	1	0	0	0	31	0	0	1	0	0	1	14.2	0
B	55	0	0	0	0	0	1	0	1	0	0	58	0	1	1	1	0	0	13.63	1
B	61	1	0	0	1	0	1	0	1	0	0	59	0	1	1	0	0	0	13.42	0
B	52	0	0	0	1	0	0	1	0	0	1	30	1	1	1	0	0	0	1.42	1
B	72	0	0	0	0	0	1	1	1	0	0	70	0	1	1	0	0	0	12.12	0
B	47	0	1	1	0	0	1	1	1	0	0	48	1	0	1	0	0	0	11.77	1
F	59	0	0	0	0	0	1	0	1	0	0	58	0	1	0	0	0	0	17.7	1
F	64	0	1	1	1	0	1	1	1	0	0	71	1	1	0	0	0	0	16.38	1
F	37	1	0	0	0	0	1	1	1	0	0	48	1	1	0	1	1	0	16.88	1
F	75	1	0	0	1	1	1	0	1	0	0	NA	0	0	0	0	0	0	9.65	0
F	25	1	0	0	1	0	0	1	0	0	0	26	1	1	0	0	0	1	13.33	0
F	70	0	1	1	0	0	1	1	0	0	0	70	0	1	0	0	0	0	24.6	1
F	68	1	0	0	0	0	0	1	1	0	1	54	0	0	1	0	0	1	3.45	0
F	57	1	0	0	0	1	1	0	1	0	0	64	0	1	1	1	0	0	28.08	1
F	58	1	0	0	0	0	1	0	1	0	0	53	1	1	1	1	1	0	14.63	1
A	51	1	0	0	1	0	1	1	1	0	0	48	1	1	1	1	1	0	14.85	1
A	32	1	0	0	0	0	0	0	1	2	0	31	0	1	0	0	0	0	8.28	0
D	64	0	1	0	0	1	1	0	0	0	0	62	0	0	0	0	0	0	15.5	0
C	65	0	0	0	0	0	0	1	1	2	0	65	0	1	0	0	0	0	26	1
C	65	1	0	0	0	1	1	0	0	0	0	68	1	0	0	0	1	1	12.97	1
C	63	1	0	0	0	0	0	0	0	0	0	59	1	1	0	0	0	0	10.33	1
C	62	1	0	0	1	0	0	0	0	0	1	50	0	1	0	0	0	1	NA	0
E	65	1	0	0	1	1	1	1	1	0	0	62	0	0	1	1	0	0	25.5	0
E	64	0	0	0	0	0	1	1	1	0	0	61	1	0	0	1	0	0	22.5	1
E	26	1	0	0	0	0	0	1	1	1	1	53	1	1	0	0	0	0	2.17	1
E	63	1	0	0	1	1	1	1	1	0	0	56	1	1	0	0	1	0	10.5	1
E	52	1	1	1	0	0	1	1	1	1	1	55	0	1	0	0	0	1	1.33	1
E	37	0	1	0	1	0	1	1	1	0	1	47	0	1	0	0	0	0	2.67	0
E	54	1	0	0	1	0	0	1	1	0	0	47	1	1	0	1	0	0	26	0
E	70	1	0	0	1	0	0	0	0	0	0	84	0	0	0	0	0	1	16.83	0
E	62	1	0	0	0	1	1	1	0	0	0	60	1	0	0	1	0	0	20.25	1
E	57	1	0	0	1	0	0	0	1	0	0	63	0	1	0	0	0	0	15.28	0
E	76	0	0	0	0	1	1	1	1	0	0	82	1	0	1	0	0	1	17.1	0
E	31	0	0	0	0	0	1	1	1	0	1	40	1	1	1	0	0	1	1.67	1
E	56	0	0	0	0	1	1	1	1	0	0	72	NA	0	1	0	0	0	12.67	1
E	72	1	0	1	1	0	0	0	1	0	1	32	0	1	1	0	0	0	1.67	0
E	46	0	1	0	0	0	1	1	0	0	0	56	1	0	1	0	0	0	20.5	0
E	27	1	0	0	0	0	0	1	1	0	1	59	1	1	1	0	0	0	1.67	0
E	63	1	0	1	1	0	1	0	0	0	1	57	0	0	1	0	0	1	1	1
E	45	1	0	0	1	0	1	1	1	0	1	43	0	0	1	0	0	0	1.83	0
B	57	1	0	0	0	0	1	0	0	0	0	52	1	1	0	0	1	0	22.12	1
B	37	0	0	0	0	1	1	0	0	0	0	46	1	0	0	0	0	0	20.85	1
B	76	1	0	1	1	0	1	0	0	0	0	77	0	1	0	0	0	0	14	1
B	57	0	0	1	0	0	0	0	0	0	0	61	1	0	0	1	0	0	9.98	1
B	65	0	0	0	1	1	0	0	0	0	0	66	0	1	0	0	0	0	13.93	1
B	49	1	0	0	0	0	1	0	0	2	0	52	0	1	0	0	0	0	9.17	1
B	56	0	0	1	0	0	1	0	0	0	0	61	1	0	0	0	0	0	9.17	1
B	48	1	0	0	1	0	1	0	0	0	0	49	0	0	0	0	0	0	9.95	1
B	52	1	0	0	0	0	1	0	0	0	0	57	0	0	0	0	0	0	10.05	1
B	59	1	1	0	0	0	1	0	0	0	0	60	1	1	0	0	0	0	13.85	1
B	73	0	0	0	1	1	1	0	0	0	0	79	0	1	0	0	0	1	17.85	0
B	66	1	1	0	1	0	0	0	0	0	0	68	1	1	0	0	0	0	11.67	1
B	35	1	0	0	0	0	0	0	0	0	1	56	0	1	0	0	0	0	0.7	0
B	74	1	0	1	0	0	1	0	0	0	0	84	0	1	0	0	0	1	12.7	1
B	63	1	0	0	1	0	1	0	0	0	0	66	0	1	0	0	0	0	17.52	0
B	65	1	0	0	1	0	1	0	0	0	0	65	1	1	1	0	0	0	12	0
B	66	1	0	0	1	0	0	0	0	2	0	71	1	1	1	0	0	1	8	0
B	65	0	0	1	0	0	1	1	0	0	0	61	0	1	1	0	0	1	11.02	1
B	55	0	0	0	0	0	0	1	1	1	0	51	1	1	1	0	0	1	12.72	1
F	78	1	0	0	1	1	0	0	0	1	0	80	1	1	1	0	0	0	14.5	0
F	57	0	0	0	0	0	1	0	0	0	0	58	1	1	1	0	0	0	12.32	0
F	78	1	0	1	1	1	1	0	0	0	0	84	1	1	1	0	0	0	20.87	0
F	80	1	1	1	0	0	1	0	0	0	0	78	0	1	0	0	0	0	14.28	1
F	27	1	0	0	0	0	0	0	1	0	0	28	0	0	0	0	1	0	17.43	0
F	39	1	1	0	0	0	0	0	0	0	0	39	0	1	1	0	0	0	18.27	1
F	51	1	0	1	0	0	1	0	0	1	0	46	1	1	1	0	0	0	14.03	0
F	83	1	0	0	1	0	1	0	0	1	0	89	0	0	1	0	0	1	15.7	0
F	60	1	1	0	0	0	1	0	0	1	0	60	1	1	1	1	0	0	16.87	1
F	31	1	0	0	0	0	1	1	1	0	0	43	1	1	1	1	0	0	15.67	1
F	25	1	0	0	1	0	1	1	0	1	1	65	0	1	1	0	0	0	3.13	0
F	27	0	0	0	0	0	1	0	0	2	0	26	0	0	1	0	0	0	13	0
F	57	1	0	0	1	0	1	0	1	0	0	68	0	1	1	1	0	0	13.38	1
F	46	0	0	0	0	0	1	0	0	0	0	44	0	0	1	0	0	0	25.63	0
F	28	1	0	0	0	0	0	0	0	NA	0	30	1	1	1	0	0	0	17.6	0
F	64	1	0	1	1	0	0	0	0	0	0	63	1	0	1	0	0	0	35.22	1
F	65	0	0	0	0	0	1	0	0	0	0	61	0	1	1	0	0	0	9.87	0
F	74	1	0	0	0	1	0	0	0	0	0	72	0	1	1	0	1	0	18.22	0
A	65	1	0	1	1	1	1	0	1	0	0	63	1	0	0	1	0	0	15.53	1
A	63	1	0	1	1	0	1	1	0	0	0	66	1	0	0	0	1	0	8.13	0
A	66	1	0	0	1	0	1	1	1	0	0	71	1	0	0	1	0	0	16.1	1
A	68	1	0	0	0	0	0	0	0	2	0	68	0	0	0	0	0	0	14.1	0
A	68	1	0	0	1	0	1	0	0	0	0	64	0	1	0	0	0	0	13.7	0
A	56	1	0	1	0	0	1	0	0	0	0	61	1	0	0	0	0	0	10.33	0
A	54	1	0	1	0	0	1	0	0	0	0	51	1	1	0	0	0	0	13.85	0
A	26	0	0	1	0	0	0	0	1	0	0	44	0	1	1	1	0	0	15.67	1
A	66	1	0	0	1	0	0	0	0	0	0	69	1	1	1	0	0	0	11.72	0
A	53	1	0	0	1	0	1	0	1	0	0	64	1	1	1	0	1	1	19.07	1
A	50	1	0	0	0	0	0	0	0	0	1	49	1	0	1	0	0	0	1.05	0
D	49	1	0	0	1	0	1	1	0	1	0	62	0	0	1	1	0	0	32.55	1
D	72	1	0	0	1	1	0	0	0	0	0	69	1	0	0	1	0	0	13.87	0
D	68	1	0	0	1	0	1	1	1	0	0	70	0	0	1	1	0	0	18.48	1
D	72	0	0	0	0	1	1	0	1	2	0	77	0	1	0	0	0	0	15.72	0
D	63	1	0	0	1	0	0	1	0	2	0	67	1	0	0	0	1	0	27.17	1
D	42	1	0	0	0	0	0	0	0	0	0	49	1	0	1	0	1	0	17.38	1
D	53	1	1	0	0	0	0	0	0	0	0	63	1	1	1	0	0	0	8.6	1
D	55	0	1	0	1	0	0	0	1	1	1	34	0	1	1	0	0	0	4.07	0
D	46	0	0	0	0	0	0	0	0	0	0	45	1	0	1	0	0	0	18.13	0
D	39	0	0	0	0	0	1	1	1	2	0	23	1	1	1	0	0	0	12.22	1
D	73	1	0	0	1	0	1	0	0	0	1	44	1	0	1	0	0	0	3.88	0
D	54	1	0	0	1	0	0	0	0	0	1	50	0	0	1	0	0	0	3.7	0
D	70	1	0	0	1	1	1	1	0	0	0	74	1	1	1	0	0	0	14.43	1
D	76	1	0	1	1	1	1	0	0	0	0	84	0	1	1	0	0	0	9.92	1
D	47	1	0	0	1	1	1	0	0	0	0	61	1	1	1	0	0	0	18.12	1
D	71	1	0	0	1	0	1	0	0	0	0	71	1	1	1	0	0	0	16.78	1
C	64	1	0	1	1	0	1	0	1	0	0	67	1	1	0	0	0	0	15.37	1
C	31	1	0	0	0	0	1	0	0	0	1	66	0	1	0	0	0	0	1.15	0
C	52	1	0	0	1	0	1	1	0	0	0	54	1	1	0	0	0	0	18.82	0
C	22	1	0	0	1	0	1	0	0	0	0	29	0	1	0	0	0	0	12.5	0
C	34	0	0	0	1	0	0	1	1	2	0	15	1	0	1	1	0	0	10.02	1
E	63	1	0	1	1	0	1	1	1	0	0	68	0	1	1	1	0	0	31.2	0
E	34	0	0	1	0	0	1	1	1	0	0	47	1	0	1	1	0	0	10.5	1
E	67	1	0	0	0	0	1	1	1	0	0	93	0	0	1	1	0	0	25.78	1
E	74	0	0	1	1	0	1	1	1	0	0	60	1	1	0	1	0	0	23.58	1
E	59	0	0	0	0	0	1	1	0	0	0	69	1	0	0	1	0	1	11	1
E	68	0	1	0	0	0	1	1	1	1	0	75	0	1	0	0	1	0	25.22	1
E	64	1	1	0	1	0	1	0	0	0	0	65	1	1	0	0	0	1	27	0
E	55	1	0	0	1	0	1	1	0	0	0	58	1	0	0	0	0	1	21.67	0
E	49	1	1	1	0	0	1	1	1	0	1	48	0	0	0	0	0	1	1.82	0
E	50	1	0	0	0	0	1	1	1	0	0	63	1	1	0	0	0	0	18.5	1
E	62	1	0	0	1	0	1	1	1	0	0	48	1	0	0	0	0	0	15.25	1
E	51	1	0	0	1	0	1	1	1	0	0	50	0	1	0	0	0	0	29.92	1
E	30	1	0	0	0	0	0	0	0	0	0	30	1	1	0	0	0	0	10.83	0
E	63	0	0	0	1	0	1	1	1	0	0	83	1	0	1	0	0	0	17.5	1
E	69	1	0	0	0	1	1	1	0	0	0	57	1	1	1	0	0	0	12.7	1
E	41	1	0	0	0	0	1	1	1	0	1	42	0	1	1	0	0	0	1.67	1
E	55	1	0	0	0	0	0	0	1	0	0	69	1	1	1	0	0	1	20.25	0
E	65	0	0	1	1	0	1	0	1	0	1	68	1	1	1	0	0	0	1.67	0
E	37	1	0	1	0	0	1	1	1	0	0	41	0	1	1	0	0	0	NA	0
E	20	1	0	0	0	0	0	1	1	1	1	48	0	1	1	0	0	0	1.67	0
E	26	1	0	0	0	0	0	1	0	0	0	3	1	1	1	0	1	1	17.15	1
E	54	1	0	0	1	1	1	1	1	0	0	56	0	1	1	0	0	0	11.82	0
E	74	1	0	1	1	0	0	0	1	0	0	51	0	1	1	0	0	0	8.27	1
E	55	0	0	0	0	0	0	1	1	0	0	45	1	0	1	0	0	0	8.5	0
E	48	1	0	0	0	0	0	1	1	1	1	44	0	0	1	0	0	0	0.5	0
E	69	1	0	1	1	0	1	1	1	0	0	73	0	1	1	0	0	0	11	0
E	56	1	1	0	0	0	1	1	1	0	1	55	0	0	1	0	0	0	1.67	1
E	31	1	0	0	0	0	0	1	1	1	1	33	1	0	1	0	0	1	1.67	0
E	69	1	0	0	0	0	1	0	1	0	0	72	1	1	1	0	0	0	11	0
E	30	1	0	0	1	0	1	0	1	0	0	15	1	0	1	0	0	0	26.38	0
E	44	1	0	0	0	0	1	1	1	0	0	46	0	0	1	0	0	1	24.75	0
E	62	0	0	0	0	0	0	1	1	1	1	60	0	1	1	0	0	0	2	0
E	35	1	0	0	0	0	0	1	1	2	0	49	1	1	1	0	0	0	13.67	1
E	45	1	0	0	1	0	1	1	1	1	1	51	1	0	1	0	0	0	1.83	0
E	64	1	1	0	0	0	1	1	1	0	0	68	1	1	1	0	0	0	29.33	0
E	54	0	1	0	0	0	0	1	1	0	0	32	0	1	1	0	0	0	17.3	1
E	37	0	0	0	1	0	1	1	1	0	0	54	1	0	1	1	0	0	11.75	1
E	70	1	1	1	1	1	1	1	1	0	0	57	1	1	1	0	0	0	13.62	1
E	38	1	0	0	0	0	0	1	1	1	1	65	1	0	1	0	0	0	1.67	0
E	38	0	0	0	0	0	0	1	1	1	1	27	1	0	1	0	0	0	1.6	0
E	26	0	0	0	0	0	1	1	1	0	1	47	0	1	1	0	0	0	2	0
E	66	0	0	0	1	0	0	1	0	0	0	68	0	0	1	0	0	0	15.5	0
B	54	0	0	0	0	1	1	1	1	0	0	57	1	0	0	1	0	0	12.12	1
B	29	1	0	0	0	0	0	0	1	0	0	42	1	0	0	1	1	0	12.1	1
B	43	1	1	1	0	0	1	1	1	0	0	62	1	0	0	1	0	0	12.2	1
B	64	0	0	0	1	0	0	1	0	0	0	70	0	0	0	1	0	0	19.47	1
B	30	1	0	0	0	0	0	1	1	0	0	39	1	1	0	1	1	0	13.5	1
B	42	0	0	0	0	0	1	0	0	1	1	44	1	0	0	1	0	1	0.92	1
B	55	1	1	0	0	0	0	1	1	0	0	59	1	1	0	1	0	0	30.42	1
B	54	1	0	0	1	0	1	0	0	0	0	50	1	1	0	1	0	0	9.47	1
B	55	1	0	0	1	0	0	0	0	0	0	54	1	1	0	1	0	0	17.85	1
B	73	1	0	1	1	0	1	0	1	0	0	73	1	1	0	1	1	0	15.92	1
B	46	1	0	0	0	0	0	0	0	2	0	46	1	1	0	1	0	0	12.77	1
B	44	0	1	0	0	0	0	0	0	1	0	44	1	0	0	0	0	0	10.93	1
B	53	1	0	0	0	0	1	0	0	0	0	39	1	1	0	0	0	0	8.52	1
B	26	1	0	0	1	0	1	0	0	0	0	25	0	0	0	0	0	0	12.08	1
B	45	0	0	0	0	0	1	1	1	0	0	44	0	1	0	0	0	0	8.62	1
B	37	1	0	0	0	0	1	0	0	2	1	63	0	1	0	0	0	0	0.82	1
B	62	1	0	0	1	0	1	0	0	0	0	69	1	1	0	0	0	0	10.93	1
B	63	1	0	1	0	0	1	0	0	0	1	48	0	0	0	0	0	0	0.69	1
B	38	1	0	0	0	0	1	0	0	0	0	40	1	1	0	0	1	0	19.78	1
B	33	1	0	0	0	0	1	0	0	0	0	40	1	1	0	0	1	1	12.85	1
B	53	1	0	0	0	0	1	0	0	1	0	51	0	1	0	0	0	0	10.53	0
B	38	1	0	0	0	0	1	0	0	0	0	31	1	1	0	0	0	0	7.9	1
B	69	0	0	0	0	0	1	0	0	0	0	83	1	0	0	0	0	0	10.87	1
B	35	0	0	1	0	0	1	0	0	0	0	32	0	0	0	0	0	0	17.92	1
B	52	1	1	0	1	0	1	0	0	0	0	23	1	1	0	0	0	0	8.87	1
B	46	1	0	0	0	0	1	0	1	0	0	39	1	1	0	0	1	0	28.48	1
B	70	1	1	1	0	0	1	0	0	0	0	76	1	1	0	0	0	1	14.3	1
B	24	0	0	0	1	0	0	0	0	0	0	24	1	1	0	0	0	1	11.22	1
B	43	1	0	0	0	1	1	0	0	0	1	41	0	0	0	0	0	0	0.5	1
B	50	0	0	0	1	0	1	0	0	2	0	47	1	0	0	0	0	0	11.78	1
B	53	0	0	0	0	0	0	0	1	0	0	27	0	0	0	0	1	0	9.75	1
B	53	1	1	0	1	0	1	0	0	0	0	52	1	1	0	0	1	0	19.87	1
B	33	1	0	0	0	0	1	0	0	0	0	36	0	1	0	0	0	0	15.87	1
B	29	0	0	0	0	0	1	0	0	0	0	10	1	0	0	0	0	0	10.72	1
B	24	0	0	0	0	0	1	0	0	0	0	1	1	0	0	0	0	0	11.23	1
B	21	0	0	0	0	0	1	0	0	0	0	20	1	0	0	0	0	0	5.13	0
B	46	1	0	0	0	0	1	0	0	2	0	50	0	1	0	0	0	0	12.85	0
B	56	1	1	0	1	0	0	0	0	0	0	57	0	1	0	0	0	0	12.92	1
B	49	0	0	1	0	0	0	0	0	0	0	22	1	0	0	0	0	0	8.92	1
B	28	0	0	0	0	0	0	0	0	0	1	53	0	0	0	0	0	0	0.92	1
B	59	0	1	1	0	1	1	0	0	0	0	42	0	0	0	0	0	0	7.75	1
B	37	0	1	0	0	0	1	0	1	2	0	45	0	1	0	0	0	0	NA	1
B	25	0	0	0	0	0	1	0	1	0	1	52	0	1	0	1	0	0	0.68	1
B	66	1	0	0	1	0	1	0	0	0	1	67	0	0	0	0	0	0	0.77	0
B	61	0	0	0	1	0	1	0	1	0	0	63	1	1	0	0	0	0	31.38	1
B	52	0	1	0	0	0	1	1	0	0	0	53	1	0	0	0	0	0	30.58	1
B	60	1	0	0	0	0	0	0	0	1	0	56	0	1	0	0	0	0	14.4	0
B	23	1	0	0	0	0	0	0	1	0	0	70	0	1	0	1	0	0	18.28	1
B	57	0	1	0	0	1	1	1	1	0	0	73	0	1	0	0	0	0	25.4	1
B	50	1	0	0	0	0	0	1	1	0	1	35	1	0	0	1	0	0	0.93	1
B	60	1	0	0	0	0	1	0	0	1	0	58	1	0	0	0	0	0	10.7	0
B	47	1	0	0	1	0	0	0	0	0	0	53	1	1	0	0	1	0	27.72	1
B	53	1	0	0	1	1	0	0	1	0	0	61	0	1	0	0	0	0	13.27	0
B	56	0	0	0	0	0	1	1	1	0	0	64	1	0	0	0	0	0	8.57	1
B	31	0	0	0	0	0	1	0	0	0	1	41	0	1	0	0	0	1	0.5	0
B	66	1	0	0	1	0	0	0	0	2	0	67	1	1	0	0	0	1	13.68	1
B	67	1	0	0	1	0	0	0	0	0	1	64	0	0	1	0	0	1	1.32	0
F	40	1	0	0	0	0	1	0	0	2	0	35	1	1	0	0	0	0	15.65	0
F	78	1	0	0	1	1	0	0	0	1	0	82	1	1	1	0	0	0	28.28	1
F	45	1	0	0	1	0	1	0	0	2	0	52	0	1	1	0	0	0	15.07	0
F	44	1	0	0	0	0	1	0	0	0	0	44	1	0	1	0	0	0	18.9	0
F	67	0	0	0	0	0	1	1	0	1	0	64	1	1	1	0	0	0	19.27	0
F	68	0	0	0	0	1	1	1	1	1	0	66	1	1	1	0	1	1	25.7	0
F	52	1	0	1	0	0	1	0	0	0	0	54	1	1	1	0	0	0	28.18	0
F	77	1	0	0	0	0	1	0	0	0	0	81	0	1	1	0	0	0	16.02	1
F	79	0	0	0	0	0	1	0	0	1	0	83	0	1	0	0	0	0	10.85	1
F	26	1	0	0	1	0	1	1	1	0	1	58	0	1	1	1	0	0	2.37	1
F	68	1	0	0	0	1	1	1	1	0	0	75	0	1	0	1	0	0	20.68	1
F	76	0	0	0	0	0	1	0	0	1	0	75	1	0	0	0	0	0	17.45	0
F	36	1	0	0	1	0	1	1	0	1	0	43	1	1	1	0	0	1	19.08	0
F	32	0	0	0	0	0	1	0	1	1	0	31	1	0	1	0	0	1	17.42	1
F	39	1	0	0	0	0	0	0	1	0	0	42	0	0	1	0	0	1	21.92	1
F	58	0	1	0	0	0	1	0	0	0	0	67	0	1	1	0	0	0	22.1	0
F	83	1	0	0	1	1	1	0	0	1	0	79	0	0	1	0	0	1	12.7	0
F	45	0	0	0	1	1	1	0	1	0	1	43	0	1	1	1	0	0	2.07	0
F	79	1	0	0	0	0	1	0	0	1	0	81	0	0	1	0	0	0	19.8	0
F	26	1	0	0	0	0	0	0	0	0	0	46	1	0	1	0	0	0	20.62	0
F	51	1	0	0	0	0	1	0	0	0	0	54	0	1	1	0	0	1	15.47	0
F	55	0	0	0	0	0	1	0	1	0	0	56	1	1	1	0	0	0	12.13	0
F	24	1	0	0	0	0	0	1	1	1	0	21	0	0	1	0	1	0	14.37	1
F	53	1	0	0	0	1	0	0	0	1	1	50	0	0	1	0	0	1	3.07	0
F	36	1	1	0	0	0	1	0	0	2	1	58	0	1	1	0	0	0	3.33	0
F	70	1	0	0	0	0	1	0	0	0	0	57	0	0	1	1	0	0	26.7	1
F	34	0	0	0	0	0	1	0	0	1	0	32	1	0	1	0	1	1	26.98	1
F	47	1	1	0	1	0	1	0	0	0	0	43	0	1	1	0	0	0	13.62	0
F	63	1	0	0	1	0	1	0	0	0	0	66	1	0	1	0	0	0	11.72	0
F	77	0	0	0	1	0	1	1	1	2	0	82	0	1	1	0	0	1	12.73	1
F	59	1	0	0	1	0	1	0	0	0	0	57	0	0	1	0	0	0	11.65	0
F	58	1	0	1	0	0	0	0	0	0	0	57	1	1	1	0	0	1	14.17	0
F	62	0	0	0	0	1	1	1	1	0	1	65	1	1	1	1	0	1	2.48	1
F	25	0	0	0	0	0	0	0	0	0	0	21	1	0	1	0	1	0	12.47	0
F	75	0	0	0	0	0	1	0	0	0	0	86	0	1	1	0	0	0	14.43	0
F	59	1	0	1	0	0	1	0	0	0	0	68	0	0	1	0	0	0	17.4	0
F	74	0	0	0	0	1	0	0	0	0	0	46	1	0	1	0	0	0	16.48	0
F	49	1	0	0	0	0	1	0	0	0	0	47	0	1	1	0	1	1	16.63	1
F	63	1	0	0	0	1	1	0	1	0	0	65	1	1	1	1	0	0	30.9	1
F	65	1	0	0	0	0	1	0	0	0	0	66	1	0	1	0	0	0	25.68	1
F	50	1	0	0	0	1	1	0	0	0	0	55	1	1	1	0	0	0	20.92	1
F	20	0	0	0	0	0	1	0	0	0	0	20	1	0	1	0	0	0	14.6	0
F	63	1	0	1	0	0	1	0	0	0	0	73	0	0	1	0	0	0	11.18	1
A	65	0	0	0	1	1	1	1	1	0	0	77	0	1	0	1	0	0	15.05	1
A	47	1	1	1	0	0	0	0	1	0	0	54	1	0	0	1	0	0	20.37	1
A	51	1	0	0	1	0	0	1	1	0	0	67	1	0	0	1	0	0	29.95	1
A	64	0	0	0	0	0	1	1	1	0	0	61	1	1	0	1	0	0	19.32	1
A	51	1	0	0	0	0	0	0	1	0	0	57	0	0	0	1	0	0	12.87	1
A	70	0	0	1	1	1	0	1	0	2	1	70	1	1	0	1	0	0	1.6	1
A	65	1	0	0	1	1	1	0	0	2	0	66	1	1	1	1	0	0	13.38	1
A	51	1	0	0	0	0	0	0	0	0	0	52	0	0	0	1	0	0	13.98	1
A	63	1	0	0	1	0	0	1	1	0	0	79	0	0	0	1	0	0	15.7	1
A	51	1	0	0	0	1	0	0	0	1	1	51	0	0	0	1	0	1	1.15	0
A	64	0	0	0	0	0	1	0	1	0	0	68	0	1	0	1	0	0	12.17	1
A	63	0	0	0	0	0	1	1	1	0	0	58	1	1	1	1	0	0	24.8	1
A	45	1	0	0	1	1	0	1	1	0	0	27	0	0	0	1	0	0	26.42	1
A	78	1	0	0	1	1	1	1	1	0	0	68	1	0	0	1	0	0	15.42	1
A	29	1	0	0	0	0	0	1	1	0	0	24	1	0	0	1	1	0	12.33	1
A	49	1	0	0	0	1	1	1	1	0	1	45	1	0	1	1	0	0	0.83	1
A	54	1	0	0	1	1	0	1	1	1	0	43	0	0	0	1	0	0	26.5	1
A	77	1	0	0	1	0	1	0	0	1	0	77	1	0	0	1	0	0	20.22	1
A	52	0	0	0	0	1	0	0	0	2	0	57	0	0	1	1	0	0	15.35	1
A	68	1	0	0	1	0	0	1	1	2	0	81	1	1	0	1	0	0	16.32	1
A	41	0	0	0	1	1	1	1	1	0	0	68	1	0	1	1	0	0	27.25	1
A	65	1	0	0	0	0	0	1	0	0	0	72	1	0	0	1	1	0	16.53	1
A	48	0	1	1	1	0	0	1	0	0	0	53	1	0	0	1	0	0	20.6	1
A	42	1	1	0	0	0	1	0	0	0	0	47	1	0	0	1	0	0	12.87	1
A	52	1	0	0	0	0	1	0	1	0	0	50	0	0	0	1	0	0	16.52	1
A	63	0	1	1	0	1	1	1	1	0	0	57	0	1	0	1	0	0	25.67	1
A	52	1	0	0	0	1	1	0	1	0	0	67	1	1	0	1	0	0	15.28	1
A	40	1	0	0	0	0	0	1	1	2	0	49	0	0	0	1	0	0	14.55	1
A	41	0	0	0	1	0	1	0	0	0	0	27	1	1	1	1	0	1	21.72	1
A	60	1	0	0	0	0	0	1	0	2	0	61	1	1	0	1	0	0	18.2	1
A	52	0	0	0	1	0	1	1	1	0	0	52	0	1	0	1	0	0	24.82	1
A	38	0	1	0	0	0	1	1	0	1	0	54	1	1	0	1	0	0	20.33	1
A	49	1	0	0	0	0	0	1	0	0	0	56	1	0	0	1	1	0	23.18	1
A	58	1	1	0	0	1	1	0	0	1	0	65	0	1	0	1	0	0	15.02	1
A	55	1	1	1	1	1	1	0	1	0	0	53	1	0	1	1	1	0	22.15	1
A	71	0	0	0	0	0	1	1	1	0	0	74	1	1	0	1	0	0	14.15	1
A	37	0	0	0	1	0	0	0	0	2	1	38	1	0	0	1	0	1	2.02	1
A	59	1	0	1	1	1	1	0	0	0	0	74	1	1	1	1	0	0	30.9	1
A	36	0	0	0	1	0	0	1	1	2	0	61	1	0	1	1	0	0	18.32	1
A	51	0	0	0	1	0	1	1	1	2	0	52	1	0	0	1	0	0	15.52	1
A	23	1	0	0	0	0	0	0	1	0	0	25	1	1	0	1	1	0	15.4	1
A	54	1	0	0	1	0	1	1	1	0	0	61	1	0	0	1	0	0	14.68	1
A	68	1	0	0	1	0	0	1	0	0	0	68	1	0	0	1	0	0	18.73	1
A	67	0	0	0	0	0	1	0	0	1	0	73	0	1	0	0	0	0	14.58	0
A	70	1	0	1	1	0	1	0	0	1	0	75	1	1	0	0	0	0	19.47	0
A	42	0	0	0	0	0	0	1	0	1	1	40	1	0	1	0	0	1	1.8	0
A	64	1	0	0	1	0	0	0	0	1	0	67	0	0	0	0	0	0	18.85	0
A	77	0	0	0	0	1	1	0	0	0	0	85	0	1	0	0	0	1	7.83	0
A	55	1	0	0	1	0	1	1	1	0	0	68	1	0	0	1	1	0	10.13	1
A	61	1	1	0	0	0	1	0	0	0	0	53	0	1	0	0	1	0	10.93	0
A	44	1	0	0	0	0	0	0	1	0	0	48	1	0	0	0	0	1	25.5	0
A	35	1	0	0	0	0	0	1	1	0	0	39	1	1	0	1	0	0	23.3	1
A	48	1	0	0	0	0	0	0	1	1	1	46	0	1	1	0	0	0	0.68	0
A	36	0	0	0	0	0	1	0	0	1	1	34	1	0	0	0	0	1	1.67	0
A	48	0	1	0	1	0	1	0	0	0	0	47	1	0	1	0	0	0	10.12	0
A	55	1	0	0	0	0	0	1	0	2	0	54	0	0	1	0	0	0	7.67	1
A	52	1	0	0	1	0	1	0	0	0	0	54	0	0	0	0	0	0	13.5	0
A	69	1	0	0	0	1	0	0	0	1	0	71	0	0	1	0	0	1	6.78	0
A	50	0	0	0	1	0	0	1	0	2	0	54	0	0	0	0	0	0	19.32	1
A	35	0	0	0	0	0	0	0	0	0	0	17	0	1	0	0	1	0	10.32	0
A	33	1	1	0	1	0	1	0	0	2	1	24	1	0	0	0	0	0	1.7	0
A	57	1	0	0	0	1	0	0	0	0	0	53	1	0	1	0	0	1	11.57	0
A	69	0	0	0	0	0	0	1	0	1	0	66	1	0	1	0	1	1	12.52	0
A	52	1	0	0	0	0	0	0	1	0	1	52	1	1	0	0	0	0	1.48	0
A	57	0	1	0	1	0	0	0	0	0	0	63	0	1	0	0	0	0	29.95	0
A	62	1	0	0	1	1	0	1	1	1	0	67	1	1	0	1	0	0	13.03	1
A	57	0	0	0	0	0	0	1	1	0	0	62	1	1	0	1	1	0	25.35	1
A	54	0	0	0	1	0	1	0	0	2	0	64	0	1	0	0	0	0	15.77	0
A	42	0	0	0	0	0	0	0	1	2	0	59	1	1	1	0	0	0	12.48	0
A	75	0	0	1	1	1	1	1	1	0	0	72	1	0	1	1	0	0	13.6	1
A	77	1	0	0	0	0	1	1	0	0	0	82	0	1	1	0	0	0	11.67	0
A	42	1	0	0	0	0	0	0	0	0	0	42	1	0	0	0	0	0	14.73	0
A	73	0	0	0	0	0	1	0	1	0	0	80	0	1	0	0	0	1	16.18	0
A	42	1	0	0	0	1	0	1	0	0	1	43	0	0	1	0	0	0	0.98	1
A	46	1	0	0	1	0	0	0	1	0	0	45	1	1	0	1	0	0	15.45	1
A	74	1	0	0	1	0	0	0	0	2	0	82	0	0	0	0	0	0	13.72	0
A	43	1	0	0	0	0	0	0	0	0	0	40	0	1	0	0	0	0	8.05	0
A	66	1	1	1	1	0	0	0	0	0	0	63	1	1	0	0	0	0	15.33	0
A	36	0	1	0	1	0	1	1	1	0	0	41	1	0	1	1	0	0	24.08	1
A	50	1	1	0	0	0	1	0	0	0	1	51	0	1	1	0	0	1	1.27	0
A	53	0	0	0	0	0	1	0	0	1	0	63	1	1	0	0	0	0	20.85	0
A	65	0	0	0	0	0	0	0	0	1	0	68	1	1	0	0	0	0	17.27	0
A	67	1	0	1	0	0	1	0	0	0	0	68	0	1	1	0	0	0	15.65	0
A	53	1	0	0	0	0	1	1	0	0	0	70	0	1	0	1	0	0	26.68	1
A	49	1	0	0	0	0	0	0	1	0	0	36	0	0	0	0	0	1	21.85	0
A	79	1	0	0	1	1	0	0	1	2	0	78	0	1	1	0	0	0	11.4	0
A	65	1	0	0	1	0	1	1	1	0	0	56	0	0	0	1	0	0	28.15	1
A	35	0	0	0	1	0	1	0	0	0	0	6	1	1	0	0	0	0	14	0
A	64	1	0	0	0	1	0	0	0	1	0	73	0	0	1	0	0	0	13.93	0
A	49	0	0	0	0	0	0	1	0	2	0	56	1	1	0	0	1	0	15.92	0
A	36	1	0	0	1	0	0	1	1	2	0	44	1	0	0	1	1	0	26.82	1
A	44	1	0	0	0	1	0	0	1	1	1	38	0	0	0	0	0	1	1.57	0
A	27	1	1	0	0	0	0	0	0	1	1	49	0	1	0	1	0	0	1.77	1
A	45	1	0	0	1	0	0	1	1	1	1	54	1	1	0	0	0	0	1.37	0
A	36	1	0	0	0	0	0	0	0	1	0	51	0	1	1	0	0	0	12.27	0
A	30	1	0	0	0	0	1	0	1	0	0	30	1	0	1	0	0	0	18	0
A	51	0	0	0	0	1	0	1	1	0	0	51	1	0	0	0	0	0	10.12	1
A	58	0	0	0	0	0	1	1	0	1	1	61	1	0	1	0	0	0	1.15	0
A	42	0	0	0	1	0	0	0	0	1	0	45	0	0	0	0	0	0	17.75	0
A	46	0	0	0	0	0	1	0	0	2	0	50	0	1	0	0	0	0	13.4	0
A	69	1	0	1	0	1	0	1	0	0	0	77	0	1	0	1	0	0	18.58	1
A	30	1	0	0	0	0	0	0	1	0	0	25	1	0	1	1	0	0	8.85	1
A	51	0	0	0	1	0	1	1	0	0	1	47	0	1	0	1	0	0	1.97	1
A	44	1	0	0	1	0	1	0	1	0	0	68	0	0	0	1	0	0	22.53	1
A	25	1	0	0	0	0	1	0	0	0	1	29	0	1	0	0	0	1	1.38	0
A	72	0	0	0	0	1	0	1	0	0	0	76	1	1	0	0	1	0	18.05	0
A	40	0	0	1	1	0	0	1	1	0	1	65	0	0	0	1	0	0	1.3	1
A	53	0	0	0	0	1	1	1	1	2	0	63	1	0	0	0	0	0	14.52	1
A	69	0	0	0	1	0	0	0	0	0	0	87	0	0	0	0	0	0	19.98	0
A	72	1	0	0	1	0	1	0	0	0	1	51	0	0	0	0	0	0	1.83	0
A	65	1	0	0	0	1	0	1	0	0	0	67	1	0	0	1	0	0	18	1
A	53	1	1	1	0	0	1	0	0	0	0	57	1	0	0	0	1	1	17.35	0
A	82	1	0	0	0	1	0	0	0	0	0	80	0	0	0	0	0	0	21.3	0
A	22	1	0	1	0	0	1	1	1	1	0	35	1	1	1	1	0	0	25.45	1
A	51	0	0	0	0	0	1	1	1	0	1	56	0	1	0	0	0	0	1.92	1
A	50	1	0	0	0	0	0	0	0	1	1	52	1	0	0	0	0	1	2.43	1
A	58	1	1	1	0	0	0	0	0	0	1	54	0	0	0	0	0	0	2.17	0
A	68	0	0	0	0	0	1	1	0	0	0	63	1	1	0	0	0	0	24.18	0
A	62	0	0	0	1	0	1	1	1	0	0	60	1	1	0	1	1	0	24.4	1
A	53	1	0	0	1	0	1	1	1	0	0	56	0	1	0	1	0	0	13.15	1
A	26	1	0	0	0	1	0	0	0	0	0	18	0	0	0	0	1	0	10.87	0
A	27	0	0	0	0	0	0	1	1	0	0	24	0	1	0	1	0	0	17.2	1
A	50	0	0	0	0	0	1	0	1	0	0	52	0	1	0	1	0	1	15.55	1
A	28	0	0	0	1	0	0	0	0	2	0	43	1	0	0	0	0	0	12.8	0
A	56	0	0	0	0	0	0	1	0	1	0	53	1	0	1	0	0	1	13.12	1
A	62	0	0	1	1	0	1	1	1	0	0	62	1	0	0	1	0	0	19.35	1
A	51	0	0	0	1	0	0	0	0	2	1	52	1	0	1	0	0	1	0.83	0
A	68	1	0	0	0	1	1	1	1	0	0	69	1	0	1	0	0	0	13.15	1
A	52	1	1	0	0	0	0	0	0	0	0	47	1	1	0	0	0	0	14	0
A	72	1	1	1	0	1	1	0	0	0	0	79	1	0	0	0	0	0	12.82	0
A	24	0	0	1	0	0	0	0	0	0	0	15	0	0	0	0	1	0	17.92	1
A	61	1	0	1	1	0	1	0	0	2	0	61	0	0	1	0	0	0	15.13	1
A	37	1	0	0	0	0	1	0	0	0	0	34	1	1	0	0	1	1	23.43	0
A	59	1	0	0	0	1	0	0	0	0	0	64	1	1	0	0	0	0	7.78	0
A	51	0	0	0	0	1	0	0	0	2	0	46	0	1	0	0	0	0	23.22	0
A	45	1	1	0	0	0	0	0	0	1	1	45	0	0	0	0	0	0	1.73	0
A	66	0	0	1	1	1	0	0	0	0	0	68	0	0	0	0	0	0	14.85	0
A	48	0	0	0	1	0	1	1	0	2	0	50	1	0	0	0	0	0	23.43	0
A	66	1	0	0	0	0	0	0	0	0	0	66	1	1	1	0	1	1	13.83	0
A	66	0	1	0	0	0	0	1	1	0	0	75	0	1	0	0	0	0	20.3	1
A	48	0	0	0	1	0	1	1	1	0	0	60	0	1	0	1	0	0	16.65	1
A	69	1	0	0	1	1	0	0	0	0	0	64	1	0	0	0	0	0	19.3	0
A	43	1	0	0	0	0	1	0	0	0	1	38	1	0	0	0	0	0	1.75	0
A	34	1	0	0	0	0	0	0	0	2	0	61	0	0	0	0	0	0	11.67	1
A	45	1	0	0	1	0	1	1	1	0	0	42	1	1	1	1	1	0	10.98	1
A	78	1	1	0	1	1	1	0	0	0	0	78	0	0	0	0	0	0	13.68	1
A	45	1	0	1	1	0	0	1	1	0	0	71	1	1	0	0	0	0	22.08	1
A	41	1	0	0	0	0	0	0	0	0	0	44	1	1	0	0	0	0	10.72	0
A	57	1	1	0	0	1	1	1	0	0	0	63	1	1	0	0	0	0	28.98	0
A	44	0	0	0	0	0	0	1	0	0	0	41	0	0	0	0	0	0	20.05	0
A	38	1	1	1	0	0	1	0	0	0	0	38	0	0	0	0	0	0	12.8	0
A	62	0	1	0	1	0	0	0	0	0	0	61	0	0	0	0	0	0	18.15	0
A	77	0	0	0	1	1	1	1	0	1	0	79	0	1	1	0	0	1	11.05	0
A	53	1	0	0	0	0	1	1	1	1	1	59	0	1	0	0	0	0	1.32	0
A	72	0	0	1	1	0	1	1	1	0	0	63	0	1	0	1	0	0	18.1	1
A	59	1	1	0	1	0	0	1	0	0	0	62	1	0	1	0	0	1	20.33	0
A	36	1	0	0	0	0	0	1	1	1	1	57	1	0	0	0	0	0	1.22	0
A	66	0	0	1	0	0	1	1	1	0	0	74	0	1	0	1	0	0	28.65	1
A	40	1	1	0	1	0	0	0	0	0	0	49	0	0	0	0	0	0	7.85	0
A	46	0	0	0	1	0	0	0	0	0	0	52	1	1	0	0	0	0	14.63	0
A	55	0	0	0	1	0	0	0	0	0	0	51	1	0	1	1	0	0	15.72	1
A	51	1	0	0	0	0	0	0	0	2	0	56	0	0	1	0	0	1	14.27	0
A	53	1	0	0	0	0	1	0	0	1	1	51	0	0	0	0	0	0	1.77	0
A	73	0	0	0	1	0	1	0	0	0	0	72	0	1	0	0	0	0	35.18	1
A	58	0	0	0	0	0	0	0	0	0	0	52	1	0	0	0	0	0	11.47	0
A	61	1	0	1	1	1	0	0	1	0	0	60	0	0	1	0	0	0	12.95	0
A	64	1	0	1	1	0	1	0	0	0	0	61	1	1	0	0	0	0	12.23	0
A	54	1	0	0	1	0	1	0	0	0	0	59	0	1	0	0	0	1	17.8	0
A	31	0	0	0	0	0	0	0	0	1	0	36	1	0	0	0	0	0	17.37	0
A	55	0	0	0	1	0	1	1	1	1	0	60	1	0	0	0	0	0	13.82	1
A	28	0	0	0	0	0	0	1	1	0	0	30	0	0	0	0	0	0	12	1
A	28	0	0	0	0	0	1	0	0	1	0	30	1	0	1	0	0	0	7.53	0
A	78	1	0	1	0	0	0	0	0	0	0	75	0	0	0	0	0	0	15.32	0
A	46	1	0	0	0	0	0	1	0	0	0	40	0	1	0	0	1	0	14.37	0
A	54	1	0	0	1	0	0	1	0	0	0	50	1	0	1	0	0	0	14.58	0
A	67	1	0	1	1	0	1	1	0	0	0	67	0	1	0	0	0	0	14.15	0
A	64	0	0	0	0	1	0	0	0	0	0	59	0	0	0	1	0	0	15.68	1
A	35	0	0	0	0	0	1	0	0	0	0	38	0	1	0	0	0	0	15.95	0
A	44	1	0	1	1	0	0	1	1	2	0	38	0	1	1	1	0	0	25.78	1
A	58	0	0	0	0	0	0	0	1	0	0	63	0	0	0	0	0	0	19.42	1
A	48	0	0	0	0	0	0	0	0	0	0	59	1	0	0	0	0	0	11.23	0
A	60	0	0	1	1	0	1	0	1	2	0	54	0	1	0	0	0	0	10.68	0
A	53	0	1	0	0	0	0	1	0	0	0	54	0	0	0	0	0	0	14.57	0
A	60	1	0	0	1	1	1	0	1	0	0	58	0	0	0	0	0	0	16.35	0
A	68	1	0	0	0	1	0	0	0	2	0	80	1	0	0	0	0	0	12.03	0
A	73	0	1	0	0	1	0	0	0	2	0	78	0	1	0	0	0	0	18.8	0
A	67	1	0	0	1	1	0	0	1	2	0	82	1	1	0	0	0	0	18.22	0
A	67	1	0	0	0	0	1	0	0	2	0	61	1	0	0	0	0	0	28.42	0
A	64	1	0	1	1	0	1	0	0	0	0	68	1	1	1	0	0	1	12.82	0
A	62	1	1	0	0	0	1	0	1	0	1	57	0	1	0	0	0	0	2.12	1
A	55	0	0	0	1	1	1	0	0	0	1	56	0	0	0	0	0	0	1.67	0
A	49	0	0	0	0	0	0	1	1	2	0	54	0	0	0	0	0	0	21.1	0
A	71	1	0	0	1	1	0	0	1	0	0	71	1	0	0	0	1	1	13	0
A	57	1	0	0	1	0	0	0	0	0	1	65	0	1	0	0	0	0	1.63	0
A	45	1	0	0	0	0	0	0	0	0	0	45	0	1	0	0	0	1	16.08	1
A	38	0	0	0	0	1	1	0	0	0	0	18	1	0	0	1	0	0	12.03	1
A	52	1	1	0	0	0	0	0	0	0	0	49	1	0	0	0	0	0	12.33	0
A	43	1	0	0	0	0	1	0	0	2	0	44	0	1	0	0	0	0	19.35	0
A	40	1	0	0	0	0	0	0	1	0	0	53	1	1	0	1	0	0	21.72	1
A	77	0	0	0	1	0	1	0	0	0	0	80	0	0	1	0	0	0	14.92	0
A	74	1	0	0	1	1	1	0	0	2	0	70	0	1	1	0	0	1	32.68	0
A	62	1	0	0	1	0	1	1	0	0	0	65	1	1	0	0	0	0	15.13	0
A	60	1	0	0	1	0	0	1	1	2	1	55	0	1	1	0	0	0	1.35	0
A	29	1	0	0	0	0	0	0	0	0	1	52	1	1	0	0	0	0	0.63	0
A	48	0	0	0	0	0	0	0	1	2	0	44	1	0	0	0	0	0	19.67	1
A	46	0	0	0	0	0	1	1	0	0	0	47	1	1	0	0	0	0	19.45	1
A	38	0	1	0	0	0	0	0	0	0	0	35	0	0	0	0	0	0	12	0
A	65	1	0	0	0	0	1	0	0	2	0	72	0	1	0	0	0	0	19	0
A	47	1	1	0	0	0	1	0	0	0	0	32	1	1	0	0	0	0	7.68	0
A	39	0	0	0	0	0	0	1	0	1	1	36	1	0	0	0	0	0	1.25	0
A	57	0	0	0	1	0	1	1	1	0	0	64	0	0	0	1	0	0	28.87	1
A	65	1	1	0	0	0	0	0	0	0	0	67	0	0	0	0	0	0	12.2	1
A	74	0	0	0	0	0	0	0	0	0	0	72	0	1	0	0	0	1	17.52	0
A	61	0	1	0	0	0	1	0	0	0	0	61	1	0	0	0	0	0	9.78	1
A	67	0	0	0	1	0	1	1	0	0	0	68	0	1	0	0	0	1	12	0
A	53	0	1	0	1	0	0	0	0	0	0	48	1	0	0	0	0	0	19.92	0
A	66	0	0	0	0	0	0	0	0	0	0	83	0	1	0	0	0	0	10	0
A	72	1	0	1	0	0	0	0	0	0	0	65	1	0	0	0	0	0	20.75	0
A	72	1	0	0	1	1	1	0	0	0	0	72	0	0	0	0	0	0	14.5	0
A	59	1	0	1	1	0	0	0	0	0	1	63	0	0	0	0	0	1	2.23	0
A	36	0	0	0	0	0	0	1	1	1	1	57	0	0	1	0	0	0	0.97	0
A	63	0	1	0	0	0	1	0	0	0	0	65	0	1	1	0	0	0	22.67	0
A	46	0	0	0	0	0	1	0	0	2	1	48	1	0	0	0	0	0	1.02	0
A	55	1	0	0	1	0	0	0	0	2	0	51	0	1	0	0	0	0	10.48	0
A	73	1	0	0	1	1	1	0	1	2	0	83	1	0	0	0	0	1	12.73	0
A	51	1	0	0	0	0	1	0	0	0	0	59	1	0	0	0	0	0	13.63	0
A	62	0	1	0	0	0	1	0	0	0	0	64	0	1	0	0	0	0	15.53	0
A	58	1	0	0	0	0	0	0	0	0	0	61	1	0	0	0	0	0	14.22	0
A	66	0	0	0	0	0	0	0	1	0	0	68	1	1	0	0	0	0	9.73	1
A	70	0	0	0	0	0	1	0	0	1	0	78	0	0	0	0	0	1	14.75	0
A	48	0	0	0	0	0	0	0	1	0	1	48	0	0	0	0	0	1	2.17	1
A	48	0	0	0	1	0	1	1	1	0	0	68	1	0	0	1	0	0	16.6	1
A	53	1	0	0	1	0	1	0	0	0	0	66	1	1	1	0	0	0	12.62	0
A	54	1	0	0	0	0	0	1	1	1	1	54	0	1	0	0	0	0	2.15	0
A	63	0	0	0	0	0	1	0	0	0	1	61	0	1	0	0	0	0	1.9	0
A	50	1	1	0	0	0	0	0	0	0	0	44	1	0	0	0	1	0	23.58	0
A	76	1	0	0	0	0	0	0	0	1	0	76	0	1	0	0	0	0	27.05	0
A	63	0	1	0	0	0	0	0	0	0	1	58	0	1	0	0	0	0	1.5	0
A	60	1	0	0	1	0	1	0	0	2	0	58	1	0	0	0	0	0	13.65	0
A	27	0	0	0	0	0	0	0	1	1	1	54	0	1	0	0	0	0	1.63	0
A	79	1	0	0	1	1	1	0	0	2	0	76	0	1	0	0	0	0	10.78	0
A	69	1	1	1	1	0	1	0	0	0	0	74	0	1	0	0	0	1	15.87	0
A	80	1	0	0	0	0	0	0	0	2	0	79	0	1	0	0	0	0	18.98	0
A	75	1	0	0	1	1	0	0	0	0	0	78	1	1	0	0	0	1	13.35	0
A	68	1	1	0	1	1	1	0	0	0	0	61	1	1	0	0	0	0	6.55	0
A	50	0	1	0	0	0	0	1	0	0	0	53	1	1	0	0	0	0	21.48	0
A	50	1	0	0	1	0	1	0	1	0	0	57	0	1	0	0	0	0	12.08	0
A	35	0	0	0	0	1	1	1	0	0	0	36	1	0	0	0	0	0	11.65	1
A	32	0	0	0	0	0	0	1	0	0	0	43	1	0	1	0	0	0	9.75	0
A	70	0	0	0	0	0	0	0	1	0	0	72	0	1	0	0	0	0	16.87	1
A	38	1	0	0	1	0	1	1	0	0	0	42	0	0	0	0	0	0	8.2	0
A	43	1	0	0	0	0	0	0	0	0	0	45	0	0	1	0	0	0	17.17	0
A	61	0	0	0	1	0	1	1	0	0	0	64	1	1	0	0	1	0	16.52	0
A	63	1	0	0	1	0	0	0	0	0	1	59	0	0	0	0	0	0	2	0
A	43	0	0	0	0	0	0	1	0	2	0	20	1	0	0	0	0	0	13.7	0
A	46	1	0	0	0	0	0	0	0	1	1	44	0	0	0	0	0	0	1.8	0
A	69	1	0	0	1	0	0	0	0	0	0	78	0	0	0	0	0	0	27.2	0
A	66	1	0	0	1	0	1	0	0	1	0	76	1	1	0	0	0	0	14.65	0
A	60	0	0	0	0	0	1	0	0	0	0	58	1	1	0	0	1	0	12.65	0
A	41	1	0	0	0	0	1	0	0	1	0	42	1	0	1	1	0	0	20.37	1
A	47	0	0	0	0	0	1	0	1	0	1	49	0	0	0	0	0	0	1.82	0
A	59	0	1	0	1	0	1	0	0	0	0	67	1	0	0	0	1	0	16.27	0
A	44	0	0	0	0	0	0	1	1	2	0	53	1	1	0	0	0	0	10	1
A	63	0	0	0	1	0	1	1	1	0	0	62	1	1	0	0	0	0	23	0
A	52	0	0	0	0	0	1	0	0	0	0	55	1	1	0	0	0	0	17.12	0
A	44	0	1	0	0	0	1	0	0	0	1	40	0	1	0	0	0	0	1.47	0
A	26	1	0	0	0	0	1	0	1	0	0	24	1	0	0	0	0	1	16.28	0
A	60	1	0	0	1	0	1	0	0	0	0	61	1	1	0	0	0	0	12.88	0
A	69	1	1	1	1	0	0	1	0	1	0	70	1	0	0	0	0	0	20.7	0
A	44	0	1	0	0	0	0	0	0	0	0	48	1	1	0	0	1	1	10.28	0
A	32	0	1	0	0	0	0	1	0	0	0	40	1	0	0	0	0	0	17.68	0
A	52	1	1	0	0	0	1	0	0	0	0	52	1	0	0	0	1	0	11.6	0
A	38	1	0	0	0	0	1	0	0	0	0	33	1	0	0	0	0	0	28.82	0
A	48	0	1	1	0	0	0	1	1	1	1	48	0	0	0	0	0	0	0.92	0
A	44	1	0	0	1	0	1	0	0	0	0	53	0	1	0	0	0	0	15.08	1
A	68	0	0	0	1	0	1	1	1	0	1	65	1	0	0	1	0	0	1.72	1
A	62	0	1	1	0	0	1	0	0	0	1	61	1	0	0	0	0	1	0.78	1
A	75	0	0	0	1	1	0	0	1	0	0	84	0	0	0	0	0	1	18.33	1
A	68	1	0	0	1	0	0	0	0	0	0	78	0	0	0	0	0	0	17.1	0
A	37	1	0	0	0	0	1	0	0	0	0	30	0	0	0	0	1	1	15.53	0
A	35	1	0	0	0	0	1	1	0	0	1	31	0	0	0	0	0	1	1.4	1
A	47	0	0	0	1	0	1	0	1	1	0	65	0	0	1	0	0	0	11.73	0
A	60	1	0	0	1	1	0	0	0	1	1	58	1	0	0	0	0	0	1.3	0
A	62	1	0	1	1	1	0	0	0	0	0	59	1	0	0	0	1	0	12.87	0
A	48	1	0	0	0	0	0	0	0	1	1	26	1	0	0	0	0	0	1.68	0
A	67	0	1	1	1	0	1	0	0	0	0	71	1	0	0	0	0	1	14.15	0
A	31	1	1	0	0	0	1	0	1	2	0	54	0	1	0	0	1	0	31.57	0
A	60	1	0	0	0	0	1	0	0	2	0	57	0	1	0	0	0	0	16.5	0
A	37	1	0	0	1	0	1	0	0	1	1	34	1	0	1	0	0	0	1.17	0
A	53	1	0	0	0	0	0	0	0	1	0	48	0	0	0	0	0	0	17.47	0
A	65	1	1	0	0	0	1	0	0	0	0	65	0	1	0	0	0	1	9.63	0
A	69	0	1	1	0	0	1	1	1	0	0	79	1	1	0	0	1	1	17.9	1
A	75	1	0	0	0	0	0	0	0	0	0	74	1	1	0	0	0	0	19.83	0
A	75	1	0	0	1	0	0	0	0	0	0	77	1	0	0	0	0	0	16.28	0
A	45	1	0	0	0	0	0	1	0	1	1	43	0	0	0	0	0	0	1.93	1
A	50	1	0	0	0	0	0	0	0	0	0	49	1	0	0	0	0	0	11.12	0
A	62	1	0	1	1	1	0	1	0	0	0	68	1	0	0	0	0	0	15.55	0
A	25	1	0	0	0	0	1	1	0	1	0	27	1	0	0	0	0	0	14.17	0
A	77	1	0	0	1	1	1	1	1	0	0	77	1	1	0	1	0	1	16.77	1
A	20	0	0	0	0	0	0	1	0	1	1	51	0	0	0	0	0	0	1.3	0
A	56	1	0	0	1	0	0	0	0	0	1	54	0	0	0	0	0	1	1.57	0
A	25	1	0	0	0	0	0	0	0	2	1	53	0	0	0	0	0	0	1.48	0
A	51	1	0	1	0	0	1	0	0	0	1	48	0	0	0	0	0	0	1.4	0
A	61	1	0	1	0	0	1	0	0	0	0	62	0	1	0	1	0	1	21.22	0
A	65	1	0	0	1	0	1	0	0	1	0	67	1	1	0	0	0	0	17.85	0
A	66	1	1	1	1	1	0	0	0	0	0	64	1	0	1	0	1	0	8.08	0
A	61	0	0	0	0	0	1	0	1	0	0	69	1	0	1	0	0	0	20.05	0
A	61	1	1	1	1	1	0	0	0	0	0	59	1	0	1	0	0	1	34.27	0
A	22	0	0	0	0	0	0	0	0	0	0	13	0	0	1	0	1	0	15.27	1
A	58	1	0	0	0	1	1	1	0	1	1	56	0	1	1	0	0	1	1.32	1
A	72	1	0	0	0	1	0	0	0	0	0	75	0	1	0	0	0	0	14.72	0
A	80	1	0	0	0	0	0	0	0	0	0	83	1	1	0	0	0	1	7.23	0
A	68	0	0	0	0	0	1	1	0	1	1	57	0	1	0	0	0	0	1.77	0
A	63	1	1	0	1	0	0	1	0	1	0	59	1	1	0	0	0	0	10.5	1
A	50	1	0	0	1	1	0	0	0	1	1	42	0	0	0	0	0	1	1.82	0
A	57	0	0	1	0	0	0	1	1	0	0	60	0	0	0	0	0	0	15.75	1
A	40	0	1	0	0	0	1	1	0	0	0	32	1	1	0	0	0	0	15.48	1
A	56	0	0	0	0	0	1	1	1	1	1	65	1	1	0	0	0	1	1.55	0
A	70	0	0	0	1	1	0	0	0	0	0	73	1	0	1	0	1	0	10	0
A	72	1	1	1	1	0	1	0	0	0	0	74	1	0	0	0	0	0	17.78	0
A	65	0	0	0	1	0	1	1	0	2	0	62	0	1	0	0	0	0	16.55	1
A	71	1	0	1	1	0	1	0	0	2	1	66	0	1	1	0	0	0	1.28	0
A	46	0	1	0	0	0	0	1	0	0	0	46	0	1	0	0	0	0	6.03	0
A	49	1	0	0	0	0	1	1	0	2	1	46	1	0	1	0	0	1	0.88	0
A	71	1	0	0	1	0	0	1	0	0	0	72	0	1	0	0	0	0	14.33	0
A	71	1	0	0	1	0	0	0	0	0	0	78	1	1	0	0	0	0	18.33	0
A	62	1	0	0	1	0	1	1	0	0	0	59	1	0	1	0	0	0	10.75	0
A	74	1	0	0	0	0	1	0	0	1	0	75	0	1	0	0	0	0	11.05	0
A	65	0	1	1	1	0	1	0	0	0	0	83	1	1	0	0	0	0	15.12	0
A	58	0	0	0	0	1	0	0	0	0	1	34	1	0	0	0	0	0	2.43	0
A	50	0	0	0	0	1	0	1	0	1	1	52	1	1	0	0	0	1	1.18	0
A	54	0	1	0	0	0	1	1	0	0	0	54	1	1	0	0	0	0	18.28	0
A	27	1	0	1	0	0	0	0	0	2	0	25	1	1	0	0	0	1	11.18	0
A	67	1	0	0	1	0	0	1	0	0	0	71	0	1	1	1	0	0	14.78	1
A	68	1	1	0	1	0	0	1	0	0	0	69	1	0	1	0	1	1	7.7	1
A	58	1	0	0	0	1	0	1	1	0	1	56	0	0	0	1	0	1	1.57	1
A	73	0	0	0	1	1	1	1	0	1	0	78	0	1	0	0	0	0	22.12	0
A	26	0	0	0	0	0	1	0	0	1	1	50	0	1	0	0	0	0	1.75	0
A	40	1	0	0	0	0	1	0	0	0	0	21	1	1	0	0	1	0	11.77	0
A	62	1	0	1	1	0	1	0	0	0	0	61	1	0	0	0	0	1	17.38	0
A	62	1	0	0	1	0	1	0	1	1	1	60	0	0	0	0	0	1	1.67	1
A	64	1	0	0	0	0	0	0	0	0	0	67	1	0	0	0	1	0	17.38	0
A	37	0	0	0	0	0	1	0	0	1	1	54	0	0	0	0	0	0	2.45	0
A	53	0	0	0	0	0	1	1	1	0	0	53	1	1	0	0	1	0	21.42	1
A	68	0	0	0	0	1	0	0	0	1	0	72	0	0	0	0	0	0	17.22	0
A	21	0	0	0	0	0	0	0	0	1	0	18	1	1	1	0	0	1	26.03	0
A	64	1	0	1	0	1	1	1	0	0	0	68	1	1	0	0	0	1	10.6	0
A	81	1	1	1	0	0	1	0	0	1	0	82	0	0	0	0	0	1	16.85	0
A	36	1	0	0	0	0	0	0	1	1	1	67	0	1	1	0	0	0	1.27	0
A	71	0	0	1	1	0	1	0	0	0	0	76	1	1	1	0	0	0	9.77	0
A	72	1	0	0	1	0	0	0	0	0	1	67	0	0	0	0	0	1	2.15	0
A	29	1	0	0	0	1	0	1	1	0	0	28	1	1	1	0	1	1	13.22	0
A	51	0	1	0	0	0	1	1	0	0	0	48	0	1	1	0	1	0	30.78	1
A	24	0	0	0	0	0	1	1	0	0	1	48	0	1	0	0	0	0	1.55	1
A	66	0	0	0	0	0	0	1	1	0	0	73	1	1	0	0	0	0	13.93	0
A	59	0	0	0	0	0	1	0	1	1	1	46	1	1	0	0	0	0	1.1	0
A	78	1	0	0	1	1	0	0	0	0	0	84	1	1	0	0	0	0	14.67	0
A	37	0	0	1	0	0	1	1	1	2	0	46	1	0	0	1	0	0	27.75	1
A	34	0	0	0	0	0	1	0	0	2	0	32	1	0	0	0	0	0	12.5	0
A	58	1	0	0	1	0	1	0	0	0	0	57	0	0	0	0	0	0	17.68	0
A	51	1	1	0	0	0	1	0	0	1	1	55	0	1	0	0	0	0	1.77	0
A	38	1	0	0	0	0	0	0	1	2	1	39	1	0	0	0	0	0	1.95	0
A	41	1	1	1	1	0	0	1	0	0	0	52	1	0	1	0	0	1	14.47	0
A	77	0	0	0	0	0	0	0	0	0	0	74	0	1	0	0	0	1	13.17	0
A	70	1	0	1	1	0	1	0	0	0	0	73	1	0	0	0	0	0	10.83	0
A	57	1	0	0	0	0	1	1	1	2	1	45	0	1	0	0	0	1	2.35	1
A	51	0	0	0	0	0	0	0	0	1	0	51	1	0	1	0	0	0	8.93	0
A	36	1	0	0	0	0	1	0	0	0	0	39	0	1	1	0	1	0	9.52	0
A	64	1	0	0	0	0	0	1	0	1	1	66	1	0	0	0	0	1	0.98	1
A	46	1	1	0	0	0	1	1	0	0	0	47	1	1	1	0	1	0	10.2	0
A	56	1	1	0	0	0	1	1	0	0	1	26	1	1	0	0	0	0	1.15	0
A	64	1	0	0	0	0	1	0	0	0	0	68	1	0	0	0	0	0	19.3	0
A	25	0	1	0	0	0	0	0	0	0	0	31	1	1	1	0	0	1	14.68	1
A	26	1	0	0	1	0	1	0	1	0	0	28	1	1	0	0	0	0	11.2	0
A	60	0	0	1	0	0	1	0	1	0	0	71	1	1	0	0	1	0	16.25	0
A	69	1	0	0	1	0	0	1	0	0	0	70	1	0	0	0	0	0	26.15	0
A	65	0	0	1	1	1	0	1	1	0	0	75	1	1	1	0	1	0	28.08	0
A	46	0	0	0	0	0	0	1	1	0	1	46	0	0	1	0	0	0	1.48	0
A	47	1	0	0	0	0	0	0	0	0	0	57	0	1	1	0	0	0	11.68	0
A	61	1	0	0	0	0	1	0	0	1	0	66	1	0	1	0	1	0	8.73	0
A	66	1	1	1	1	0	1	0	0	0	0	69	1	1	0	0	0	0	15.88	0
A	80	1	0	1	1	1	1	0	0	0	0	81	1	1	0	0	0	1	13.4	0
A	52	1	0	0	1	0	0	0	0	0	0	55	0	0	1	0	0	1	9	0
A	28	1	0	0	0	0	1	1	0	2	1	48	0	1	0	0	0	0	1.3	0
A	42	0	0	0	1	1	0	0	0	0	0	46	0	0	1	0	0	0	16.6	0
A	43	1	0	0	0	0	0	0	0	0	0	23	1	1	0	0	0	1	10.3	0
A	62	1	0	0	1	0	0	0	0	0	0	64	1	1	0	0	0	0	11.87	0
A	79	0	1	0	0	0	0	1	1	0	0	77	0	1	0	0	0	1	11	1
A	35	1	0	0	0	0	0	1	0	0	0	18	1	0	0	0	0	0	9.68	0
A	64	1	0	0	0	0	0	0	0	0	1	55	0	1	0	0	0	1	1.3	0
A	68	1	0	0	1	1	1	0	0	0	0	64	1	0	1	0	0	0	11.12	0
A	66	0	0	0	0	1	0	0	0	1	0	59	1	1	1	0	0	0	16.22	0
A	58	1	1	0	0	0	1	0	0	1	0	64	1	1	0	0	0	0	13.38	0
A	52	0	0	0	1	0	1	0	0	0	1	52	1	1	1	0	0	1	0.63	0
A	75	1	0	0	1	0	0	1	0	0	0	87	0	0	1	0	0	0	13.43	0
A	35	0	0	0	1	0	0	0	1	0	0	25	1	0	0	0	0	0	12.12	1
A	31	0	0	0	0	0	1	1	0	0	1	39	1	1	1	0	0	0	0.97	0
A	50	0	0	0	0	0	0	1	1	1	0	48	1	0	1	0	0	0	14.67	1
A	57	1	0	0	1	0	0	0	0	0	0	57	0	1	1	0	0	0	16.03	0
A	53	0	0	0	1	0	1	0	0	2	1	48	1	0	1	0	0	0	1.02	0
A	64	0	0	0	0	0	0	0	0	0	0	67	1	1	1	0	0	0	9.5	0
A	58	0	1	0	0	0	1	0	1	2	1	71	0	0	1	0	0	1	1	0
A	29	0	0	0	1	0	0	0	0	0	0	33	0	1	1	0	0	0	15.05	0
A	70	1	0	0	0	0	1	1	1	1	0	69	0	1	1	0	0	0	9.25	0
A	62	1	0	0	0	0	0	0	0	1	1	59	0	0	1	0	0	0	1.48	0
A	44	1	0	0	0	0	0	1	0	1	1	65	0	0	0	0	0	0	0.58	0
A	63	1	0	0	1	0	1	0	0	0	0	62	0	0	1	0	0	1	13.35	1
A	69	0	0	1	1	0	0	0	0	2	0	83	0	1	1	0	0	0	14.08	0
A	84	0	0	1	0	0	1	0	0	0	0	80	1	0	0	0	0	1	20.65	0
A	66	1	0	0	0	0	1	1	1	0	1	68	0	1	1	0	0	0	0.98	0
A	42	0	1	0	1	0	0	0	0	0	1	39	1	0	1	0	0	1	1.05	0
A	40	1	0	0	0	0	0	0	0	0	0	39	0	1	1	0	0	1	8.8	0
A	70	1	0	0	1	0	1	0	0	0	0	69	1	1	0	0	0	0	10.05	0
A	48	1	0	0	0	0	0	0	0	2	1	46	0	0	1	0	0	0	0.57	0
A	21	1	0	0	0	0	0	1	0	0	1	29	1	0	1	0	0	0	1.38	0
A	74	1	1	1	1	0	1	0	0	0	0	74	1	1	1	0	0	0	12.3	0
A	35	1	0	0	0	0	1	1	1	0	0	19	1	1	1	0	1	1	20.82	1
A	43	1	0	0	1	0	1	1	0	0	1	38	1	0	0	0	0	0	1	0
A	23	1	0	0	0	0	0	0	0	2	0	33	1	0	0	0	0	0	19.82	0
A	32	1	0	0	0	0	1	0	0	0	1	56	1	1	1	0	0	0	0.75	0
A	73	1	0	1	1	0	1	1	1	0	0	75	0	0	1	0	0	0	8.47	1
A	18	1	0	0	0	0	0	0	0	1	1	53	1	0	0	0	0	0	0.87	0
A	31	0	0	0	0	1	1	0	0	0	0	33	0	0	1	0	0	0	37.5	1
A	46	1	0	0	0	0	0	0	1	0	0	44	0	0	1	0	0	1	10.93	1
A	74	1	0	0	1	0	0	0	0	1	0	75	1	1	1	0	1	0	13	0
A	73	0	0	1	0	0	1	1	0	0	0	77	0	0	1	0	0	0	6.9	1
A	46	1	0	0	0	0	0	0	0	2	0	49	1	1	1	0	0	0	7.2	0
A	66	1	0	0	1	0	1	0	0	0	0	67	1	0	1	0	0	0	14.58	0
A	32	0	0	0	0	0	0	0	1	1	0	50	0	1	1	0	0	0	11.55	0
A	25	0	0	0	0	0	1	0	0	0	0	17	1	1	1	0	0	0	15.82	0
A	58	1	0	1	1	0	0	0	0	0	0	57	1	1	1	0	0	0	5.5	0
A	76	1	0	0	0	0	0	0	0	0	0	86	1	0	1	0	0	0	11.65	0
A	63	1	0	0	0	0	0	0	0	1	1	60	0	0	1	0	0	0	1.63	0
A	43	1	0	0	0	0	0	0	1	1	1	40	0	0	1	0	0	0	1.58	0
A	58	0	0	0	1	1	0	0	0	1	1	54	1	0	1	0	0	0	1.17	0
A	74	0	0	0	0	0	1	1	1	0	0	72	1	1	1	0	0	0	13.22	1
A	77	1	0	0	1	0	1	0	0	0	0	79	1	0	1	0	0	0	9.67	1
A	56	1	0	0	0	1	0	1	0	0	0	54	1	1	1	0	0	1	9.67	0
A	82	1	0	1	1	1	1	0	0	1	0	80	0	1	1	0	0	1	9.32	1
A	65	1	0	0	0	0	1	1	0	0	0	73	0	1	1	0	0	1	19.27	1
D	51	1	0	0	0	0	1	1	1	2	0	52	0	0	0	1	0	0	27.25	0
D	61	1	0	0	1	0	1	1	0	0	0	22	1	0	0	1	1	0	30.68	1
D	45	1	0	0	1	0	0	1	1	0	0	54	1	1	0	1	0	0	14.1	1
D	49	1	0	0	1	0	0	0	0	1	0	48	0	0	0	1	0	0	15.77	0
D	64	0	0	0	1	0	1	1	1	0	0	64	1	1	0	1	0	0	11	1
D	51	1	0	0	1	0	1	1	1	0	0	60	1	1	1	1	0	0	16.2	1
D	44	1	0	0	1	0	0	0	1	0	0	39	1	0	1	1	0	0	17.53	1
D	40	1	0	0	0	0	1	0	0	0	0	36	1	0	0	1	0	0	11.18	0
D	37	0	1	0	0	0	1	0	1	0	0	45	1	1	0	1	0	0	29.98	1
D	64	1	0	0	1	0	1	0	0	1	1	55	0	1	0	1	0	1	4.73	1
D	66	1	0	0	1	0	1	1	1	2	0	62	1	1	1	1	0	0	20.73	1
D	35	0	0	0	1	0	0	0	0	1	1	43	0	1	1	1	0	0	4.37	1
D	41	1	0	0	1	0	1	1	0	1	0	37	1	0	0	1	0	0	17.13	1
D	44	0	0	0	1	1	1	1	0	0	0	41	0	1	0	1	0	0	17.33	1
D	46	1	0	0	1	0	1	1	1	0	0	49	1	0	1	1	1	0	16.25	1
D	33	1	0	0	0	0	1	1	1	0	0	31	1	0	0	1	0	0	18.9	1
D	37	1	0	0	1	0	1	1	1	0	0	43	0	0	0	1	0	0	20.37	1
D	31	0	0	0	0	0	1	0	1	0	0	44	1	0	0	1	0	0	21.08	1
D	59	1	0	0	0	0	0	0	1	0	0	66	0	1	1	1	0	0	15.68	1
D	31	0	0	0	0	0	0	1	1	1	1	35	0	1	1	1	0	0	3.5	1
D	42	0	0	0	0	0	0	1	0	0	1	40	1	0	0	1	0	0	2.55	0
D	57	1	0	0	1	0	0	1	1	0	1	58	0	0	0	1	0	0	3.45	1
D	70	1	0	0	1	1	0	0	1	0	0	75	1	0	1	1	0	0	18.07	1
D	36	1	0	0	1	0	1	1	1	0	0	54	1	0	0	1	0	0	21.65	1
D	55	1	0	0	0	0	1	1	1	0	1	48	0	0	1	1	0	0	3.42	1
D	73	1	0	0	0	0	1	0	0	2	0	72	0	1	0	1	0	0	20.67	0
D	22	1	0	0	1	0	0	1	1	0	0	34	1	1	0	1	1	0	30.08	1
D	31	0	0	0	0	0	0	1	1	0	0	48	1	1	1	1	1	0	28.5	1
D	76	1	0	0	1	1	1	1	0	0	0	69	0	1	0	1	0	0	19.13	0
D	42	1	0	0	0	0	1	1	1	2	0	33	1	0	0	1	0	0	24.5	1
D	66	0	1	0	0	0	0	0	1	0	0	64	1	1	0	0	1	0	15.33	1
D	69	1	1	1	1	0	1	0	0	0	0	82	0	0	0	0	0	1	26.75	0
D	49	1	1	1	1	0	1	0	0	0	0	64	1	0	0	0	0	0	10.5	1
D	65	1	0	0	1	0	1	0	0	0	0	79	0	1	0	0	0	0	34.25	1
D	62	1	0	0	1	1	0	0	0	0	0	52	0	1	0	0	0	0	23.48	0
D	19	0	0	0	0	0	1	1	0	1	1	49	1	1	0	0	0	0	3.03	0
D	57	1	0	1	0	0	1	1	0	1	1	33	0	1	0	0	0	0	3.07	0
D	70	0	0	0	0	0	1	0	0	0	1	41	0	1	0	0	0	0	3.4	0
D	62	1	0	1	0	0	0	0	0	0	0	37	1	0	0	0	1	0	18.1	1
D	74	1	1	0	1	0	1	0	0	0	1	68	0	0	0	0	0	1	3.72	0
D	62	0	0	0	1	0	1	0	1	0	0	57	0	1	0	0	0	0	6.48	1
D	68	0	0	0	0	0	1	0	1	0	0	76	1	1	0	0	0	0	15.1	0
D	69	0	0	0	1	0	1	0	0	0	1	42	0	1	0	0	0	1	5.27	0
D	41	1	0	0	0	0	0	0	0	0	1	54	1	0	0	0	0	0	2.73	0
D	32	0	0	0	0	0	1	1	0	0	0	46	1	1	0	0	0	0	12.17	1
D	49	1	0	0	0	0	0	1	0	1	1	55	1	1	0	0	0	0	5.8	0
D	61	1	1	1	1	0	0	0	0	0	0	68	0	1	0	0	0	0	20.37	1
D	60	0	1	1	1	0	1	1	0	0	0	69	0	1	0	0	0	0	18.32	1
D	47	0	0	0	1	0	1	0	0	2	0	51	0	1	0	0	1	0	13.63	1
D	61	1	1	1	1	0	1	1	1	0	0	65	0	1	1	1	0	0	29.12	1
D	58	1	1	0	1	0	1	0	0	0	1	56	0	0	0	0	0	0	4.27	0
D	60	1	0	0	1	0	0	0	0	0	0	50	0	0	0	0	0	0	25.95	1
D	67	0	1	1	0	1	0	0	0	0	0	20	1	0	0	0	0	0	11.68	1
D	54	0	0	0	1	0	0	1	0	1	1	57	0	0	0	0	0	0	2.83	0
D	46	1	1	0	1	0	1	0	0	0	0	18	1	1	0	0	0	1	22.07	0
D	52	1	1	1	1	0	1	1	0	2	1	45	0	1	0	0	0	0	3.67	0
D	46	1	0	1	1	0	0	0	0	0	1	42	0	1	0	0	0	0	3.13	0
D	59	1	1	0	0	0	1	0	0	2	0	61	1	1	0	0	1	1	13.42	1
D	62	0	1	1	0	0	1	0	1	0	0	79	1	1	0	0	0	0	22.62	0
D	58	1	0	0	0	0	0	0	0	0	0	53	1	1	0	0	0	0	10.77	1
D	64	1	0	1	0	0	1	1	0	1	1	63	0	1	0	0	0	0	2.08	0
D	63	1	0	1	1	0	0	0	0	2	0	63	1	1	0	0	0	0	12.82	0
D	67	0	0	0	1	0	0	0	0	2	0	62	0	1	0	0	0	0	20	1
D	65	1	1	1	1	0	1	0	1	0	0	66	0	1	0	0	0	0	22.28	0
D	58	0	1	0	1	0	0	0	1	0	0	52	1	1	0	0	1	0	18.37	1
D	59	0	0	0	1	0	1	0	0	0	0	43	1	1	0	1	1	0	23.6	0
D	34	1	0	0	0	0	1	0	1	0	0	40	1	0	0	0	0	0	24	0
D	35	1	0	1	1	0	1	0	0	0	1	48	0	1	0	0	0	0	2.08	0
D	65	1	0	0	0	0	1	0	0	1	1	37	0	1	0	0	0	0	3.57	0
D	26	1	0	0	0	0	0	0	0	1	1	52	0	1	0	0	0	0	8.62	0
D	41	1	1	0	0	0	0	0	0	0	1	50	0	1	0	0	0	0	7.33	0
D	47	1	0	0	1	0	1	0	0	0	0	57	0	1	0	0	0	0	18.73	1
D	30	1	0	0	0	0	0	0	0	0	0	33	0	1	0	0	0	0	19.52	0
D	46	1	0	0	1	0	1	0	0	0	0	44	0	0	0	0	0	0	10.85	1
D	57	1	0	0	1	0	1	0	0	1	1	51	0	1	0	0	0	0	3.98	0
D	51	1	0	0	1	0	0	0	0	0	0	55	1	1	0	0	0	1	15.33	1
D	62	1	1	1	1	0	1	1	1	1	1	56	0	1	0	0	0	0	2.6	1
D	41	0	1	0	1	0	1	0	0	0	0	33	1	0	0	0	0	1	10.78	1
D	67	1	1	1	0	0	1	0	0	1	0	64	1	1	0	0	1	0	14.42	0
D	26	1	0	0	1	0	1	0	0	0	0	23	1	0	0	0	0	1	26.13	1
D	44	1	1	1	1	0	1	0	1	0	0	43	1	0	0	0	0	0	16.05	1
D	26	1	0	0	0	0	0	0	0	2	0	22	0	1	0	0	0	0	21.9	0
D	80	1	0	1	1	0	1	1	0	0	0	83	0	0	0	0	0	0	14.45	0
D	20	0	1	0	0	0	0	1	0	0	0	24	1	1	0	0	0	1	27.3	1
D	44	0	0	0	0	0	0	0	1	0	1	52	1	0	0	0	0	0	3.03	1
D	50	0	1	0	0	0	0	0	0	0	1	40	1	0	0	0	0	0	3.65	1
D	75	1	0	0	1	1	0	0	0	0	0	83	0	1	0	0	0	1	14.03	0
D	49	0	0	0	1	0	1	1	1	0	0	59	0	1	0	0	0	0	18.92	1
D	54	1	0	0	0	0	0	0	0	1	1	50	0	0	0	0	0	1	3.08	0
D	54	1	0	0	0	0	0	0	0	0	0	39	1	1	0	0	0	0	19.55	0
D	35	1	1	0	0	0	1	0	1	0	1	33	1	1	0	0	0	0	3.02	0
D	64	0	0	0	1	0	1	0	0	2	0	74	0	0	0	0	0	0	12.55	0
D	29	1	0	0	0	0	1	0	1	1	1	25	0	0	0	0	0	0	4.58	0
D	61	0	1	1	0	0	1	1	0	2	0	77	1	1	0	0	0	1	19.25	0
D	51	0	0	0	0	0	1	1	1	0	0	44	1	1	0	0	0	0	16.83	1
D	37	0	1	0	1	1	1	1	1	0	1	42	1	1	0	0	0	0	2.7	1
D	58	1	0	0	1	0	0	0	0	0	0	62	1	1	0	0	0	0	10.53	1
D	30	1	0	0	0	1	0	0	0	0	0	22	1	0	0	0	0	0	24.67	0
D	26	1	0	0	0	0	0	1	0	0	1	33	1	0	0	0	0	0	3.42	0
D	62	0	0	0	1	0	1	0	1	0	0	66	1	1	0	0	0	0	15.05	0
D	35	1	0	0	0	0	0	0	0	2	0	25	1	0	0	0	0	0	11.25	0
D	71	1	1	1	1	0	1	0	0	0	1	65	0	1	0	0	0	1	6.57	1
D	53	1	1	1	0	0	1	0	0	0	0	47	1	1	0	0	0	0	24.47	1
D	59	0	0	0	1	0	1	1	1	0	0	79	0	1	0	0	0	0	19.15	1
D	20	1	0	0	0	0	1	0	1	2	0	18	1	0	0	0	1	1	13.1	1
D	61	1	0	0	0	0	0	1	1	0	1	61	0	0	0	0	0	1	3.27	0
D	58	1	0	0	0	1	1	0	0	0	0	55	1	1	0	0	0	0	16.73	0
D	31	1	0	0	1	0	0	0	0	0	0	27	0	1	0	0	0	0	13.17	0
D	79	1	0	0	1	0	1	0	0	0	1	65	0	0	0	0	0	0	5.03	0
D	39	1	0	0	0	0	1	0	0	1	1	38	0	1	0	0	0	0	3.83	0
D	54	0	0	0	0	0	0	1	1	0	0	55	0	1	0	0	0	0	21.7	1
D	65	1	0	0	0	1	1	0	0	0	1	62	0	1	0	0	0	0	4	0
D	23	1	0	0	0	0	1	0	0	0	0	34	1	1	0	0	1	0	14.45	1
D	26	0	0	0	0	0	0	0	0	1	1	59	1	0	0	0	0	0	3.15	0
D	65	1	0	1	0	0	1	0	0	0	0	75	0	0	0	0	0	1	9.23	0
D	66	0	0	0	0	0	1	0	0	0	0	75	0	0	0	0	0	1	24.07	0
D	38	1	0	0	0	0	0	1	0	1	0	27	0	0	0	0	0	0	28.83	0
D	41	1	0	0	0	0	1	0	0	1	1	39	0	1	0	0	0	0	3.6	0
D	65	1	0	0	1	0	1	1	0	0	0	78	0	0	0	0	0	0	14	1
D	64	1	1	0	1	0	1	0	0	0	0	63	0	1	0	0	0	0	17.92	1
D	50	1	1	0	0	0	1	0	0	2	0	61	1	0	0	0	0	0	26.62	1
D	44	0	0	1	1	0	0	1	0	0	0	22	1	1	0	0	0	0	19	1
D	60	1	0	1	1	0	0	1	0	2	0	61	1	0	0	0	0	0	21.3	1
D	28	1	0	0	1	0	1	0	0	0	1	50	0	0	0	0	0	0	4.3	0
D	26	1	0	0	0	0	0	0	0	0	0	19	1	1	0	0	0	0	13.17	0
D	61	1	0	0	1	0	0	0	0	1	0	61	1	0	0	0	0	0	14.77	0
D	34	0	0	0	0	0	1	0	1	0	1	55	0	1	0	0	0	0	3.13	0
D	44	1	0	0	1	0	1	0	0	0	0	52	0	0	0	0	0	0	11.47	0
D	69	1	0	0	0	1	0	0	0	0	0	77	0	1	0	0	0	0	9.83	0
D	67	0	0	0	0	0	0	0	0	0	0	64	0	0	0	0	1	1	8.53	0
D	41	0	0	0	0	0	0	0	1	1	1	46	0	1	0	0	0	0	3.28	0
D	65	0	0	0	1	0	1	0	0	0	0	75	1	0	0	0	0	0	15.07	0
D	28	1	0	0	0	0	0	0	0	2	1	56	1	0	0	0	0	0	5.12	0
D	31	0	0	0	0	0	1	1	1	0	0	34	0	1	0	0	1	0	13	1
D	29	1	0	0	1	0	1	0	0	0	0	28	1	0	0	0	0	0	21.03	0
D	39	1	0	0	0	0	1	0	0	0	0	60	0	1	0	0	0	0	20.68	0
D	56	1	0	0	1	0	1	0	0	0	1	34	1	1	0	0	NA	0	8.17	0
D	79	1	0	1	1	0	0	0	0	0	0	79	0	1	0	0	0	1	23.7	0
D	73	0	0	1	1	0	1	0	1	0	1	34	1	1	0	0	0	0	3.57	0
D	52	1	0	0	0	0	1	0	0	1	1	48	0	1	0	0	0	1	3.38	0
D	63	1	1	1	1	0	0	0	0	0	0	21	1	1	0	0	1	0	19.28	0
D	53	1	0	0	1	0	1	0	0	0	0	52	1	0	0	0	1	0	11.53	1
D	29	0	0	0	0	0	1	0	0	2	0	22	1	1	0	0	0	0	9.32	0
D	73	1	1	0	0	0	1	1	0	0	1	40	0	1	0	0	0	1	3.7	0
D	62	1	0	0	0	0	1	0	0	2	0	70	1	1	0	0	0	1	14.53	0
D	64	0	0	0	1	0	0	0	0	0	0	60	0	1	0	0	0	0	18.03	0
D	45	0	0	0	0	0	1	1	0	2	1	48	1	0	0	0	0	0	3.38	1
D	75	0	0	1	0	0	1	0	0	2	0	84	0	1	0	0	0	0	22.42	0
D	32	0	0	0	1	0	1	1	1	0	1	31	1	1	0	1	0	0	3.63	1
D	45	1	0	0	0	0	0	0	0	2	1	39	0	1	0	0	0	0	NA	0
D	45	1	0	0	1	0	0	0	0	0	0	55	1	1	0	0	0	0	18.7	0
D	56	1	0	0	0	0	1	0	0	0	0	43	1	0	0	0	1	0	10.07	1
D	63	1	0	1	1	0	1	1	0	0	1	57	0	1	0	0	0	1	NA	1
D	43	1	1	0	0	0	1	1	1	0	0	54	1	0	0	0	0	0	19.72	1
D	51	1	0	0	1	0	1	0	0	0	1	44	0	1	0	0	0	0	4.25	0
D	59	1	0	0	1	0	0	1	0	1	1	60	0	1	0	0	0	0	3.63	0
D	62	1	0	1	1	0	1	0	0	0	0	68	1	1	0	0	0	0	23.27	0
D	49	1	0	0	1	0	0	0	0	0	0	55	0	0	0	0	0	0	11.65	0
D	63	1	0	1	1	0	1	0	0	0	0	47	0	1	0	0	1	0	13.6	1
D	40	0	0	0	1	0	1	1	1	0	0	55	0	1	0	0	0	0	18.67	1
D	55	1	0	0	1	0	1	0	0	1	1	53	0	1	0	0	0	0	3.73	1
D	47	0	0	0	0	0	0	1	1	0	0	60	0	0	0	0	0	0	26.87	1
D	33	1	0	0	0	0	1	0	0	0	1	23	1	1	0	0	0	0	2.58	0
D	52	1	0	1	1	0	1	0	0	0	0	54	0	1	0	0	1	0	11.67	1
D	29	1	0	0	0	0	0	0	0	0	0	29	1	1	0	0	0	1	14.85	1
D	19	1	0	0	0	0	1	0	0	1	1	50	0	1	0	0	0	0	3.68	0
D	76	1	0	0	1	0	1	0	0	0	0	75	0	1	0	0	0	1	27.4	1
D	35	1	0	0	1	0	1	0	0	0	0	27	1	0	0	0	0	1	9.87	0
D	70	1	0	0	0	1	1	1	0	0	1	57	1	1	0	0	0	0	3.53	0
D	67	0	0	0	1	0	0	1	1	1	1	46	0	1	0	0	0	0	3.25	1
D	48	1	0	1	1	0	1	0	0	0	0	50	1	1	0	0	0	0	12.4	0
D	68	1	0	0	1	0	0	0	0	0	0	76	0	0	0	0	0	1	13.17	0
D	75	0	0	0	0	0	1	0	0	1	1	52	0	0	0	0	0	0	3.27	0
D	70	1	0	0	1	0	1	1	1	0	0	53	1	1	0	0	0	0	13.88	0
D	58	0	0	0	0	0	0	0	0	0	1	62	1	0	0	0	0	0	2.65	0
D	74	0	0	0	1	0	0	1	0	0	0	78	0	1	0	0	0	0	14.35	0
D	43	1	0	0	1	0	1	1	0	0	0	39	1	0	0	0	0	0	17.22	0
D	35	1	0	0	0	0	1	0	0	0	1	36	1	1	0	0	0	0	2.57	0
D	46	1	1	0	1	0	0	1	1	0	0	49	1	0	0	0	0	0	15.8	1
D	69	1	0	1	1	1	1	0	0	0	0	79	0	1	0	0	0	0	21.53	0
D	20	0	0	0	0	0	0	0	0	2	1	56	0	1	0	0	0	0	2.92	0
D	76	1	0	0	1	0	0	0	0	0	0	72	0	0	0	0	0	0	14.22	0
D	34	0	1	0	0	0	1	0	0	0	1	31	1	1	0	0	0	1	4.63	1
D	41	1	0	0	1	0	1	0	1	0	0	39	1	0	0	0	0	0	24.73	1
D	54	1	0	0	0	0	0	0	1	0	1	57	0	1	0	0	0	0	3.75	0
D	58	1	1	0	0	0	0	0	0	2	1	28	0	1	0	0	0	0	6.8	0
D	69	1	0	0	1	0	0	1	1	0	0	69	1	0	0	0	0	0	27	0
D	22	1	0	0	0	0	0	0	0	0	1	54	1	1	0	0	0	0	2.65	0
D	60	1	0	0	0	0	1	1	0	0	0	59	1	1	0	0	0	0	13.87	1
D	59	1	0	0	1	0	1	1	0	0	0	54	0	1	1	0	0	0	12.22	0
D	65	0	1	1	1	0	1	0	0	0	0	74	0	1	1	0	0	0	13.7	0
D	26	1	0	0	0	0	0	1	0	0	1	47	1	1	1	0	0	0	3.83	0
D	34	1	0	0	0	0	0	0	0	0	0	34	1	0	1	0	0	0	18.82	0
D	59	1	0	0	1	1	0	0	0	0	0	59	1	0	1	0	0	0	4.68	1
D	73	1	1	0	1	1	1	0	0	0	0	74	1	1	1	0	0	1	14.35	1
D	70	1	0	0	1	0	1	1	1	2	0	75	0	0	1	0	0	1	14.07	1
D	67	1	0	0	0	0	1	0	1	0	1	65	1	0	1	0	0	1	3.18	1
D	68	0	0	0	1	0	0	0	0	2	0	85	0	1	1	0	0	0	11.8	0
D	31	1	1	0	0	0	0	1	0	2	0	44	1	1	1	0	0	0	14.98	0
D	65	0	0	1	1	0	1	1	0	0	0	73	0	0	1	0	0	0	13.13	1
D	69	1	0	0	1	0	1	1	0	2	0	81	1	1	1	0	0	0	12.98	0
D	59	0	0	0	0	1	0	1	0	0	0	56	0	1	1	0	1	1	17.17	1
D	63	1	0	1	1	0	1	0	0	0	0	60	1	1	1	0	0	0	14.08	0
D	30	1	0	0	0	0	0	0	0	0	1	56	1	0	1	0	0	0	4.05	0
D	69	0	0	0	1	0	1	0	0	0	1	63	0	0	1	0	0	0	2.75	0
D	55	0	0	0	0	1	0	0	0	0	1	55	0	1	1	0	0	1	2.02	0
D	30	1	0	0	0	0	1	0	0	0	0	53	1	0	1	0	1	0	8.53	1
D	66	1	0	1	1	0	1	0	1	0	0	75	1	0	1	0	0	0	19.08	1
D	76	0	0	1	1	0	1	1	0	0	0	79	0	0	1	0	0	NA	13.33	1
D	41	1	0	0	1	0	0	0	0	0	0	22	0	1	1	0	1	0	16.73	1
D	54	0	1	0	0	0	0	1	1	2	0	76	0	0	1	0	0	0	33.65	1
D	66	0	0	0	1	0	1	0	0	0	1	61	0	1	1	0	0	0	3.73	0
D	62	0	1	0	1	0	1	0	0	0	0	62	0	0	1	0	0	0	30.83	1
D	52	1	0	0	0	0	0	0	0	0	0	62	1	1	1	0	1	0	9.12	1
D	47	1	1	0	1	0	0	1	0	0	0	63	1	0	1	0	0	0	18.42	1
D	29	1	0	0	0	0	1	0	0	0	0	36	1	1	1	0	0	0	21.17	1
D	47	0	0	0	0	0	1	0	0	0	1	54	0	0	1	0	0	0	2.8	0
D	30	1	1	0	1	0	0	0	0	2	0	32	1	0	1	0	0	0	14.18	1
D	47	0	0	0	0	0	0	1	1	0	1	44	0	0	1	0	0	0	3.28	0
D	63	1	0	0	0	0	1	0	0	0	0	68	0	1	1	0	0	0	17.78	1
D	67	0	0	0	0	0	1	1	1	0	0	80	1	0	1	0	0	0	17.42	1
D	45	0	0	0	0	0	0	0	0	0	1	43	1	0	1	0	0	1	3.45	0
D	43	1	1	0	0	0	1	1	0	0	0	49	0	0	1	0	0	0	19.18	0
D	62	1	1	0	1	0	0	0	0	0	1	54	0	1	1	0	0	0	3.28	0
D	68	1	0	1	1	0	1	0	0	0	0	64	1	1	1	0	0	0	14.05	1
D	66	0	0	1	1	0	1	0	0	0	0	64	0	1	1	0	0	1	27.22	1
D	37	1	0	0	0	0	0	1	1	1	1	37	1	1	1	0	0	0	3.6	0
D	67	0	0	1	0	1	1	0	0	0	1	36	0	0	1	0	0	0	4.55	0
D	66	1	1	1	1	1	1	0	0	0	0	65	1	1	1	0	0	1	10.05	1
D	43	1	0	1	1	0	1	0	0	0	0	39	1	1	1	0	1	0	16.92	1
D	31	1	0	0	0	0	1	0	0	0	0	27	0	0	1	0	0	1	11.88	0
D	77	0	0	0	1	0	1	1	0	0	0	75	0	1	1	0	0	0	21.03	1
D	32	1	0	0	0	0	0	0	0	2	0	53	1	1	1	0	0	0	14.9	0
D	29	1	1	0	0	0	0	0	0	0	0	29	1	0	1	0	0	0	9.43	1
D	57	1	0	1	1	0	1	0	0	0	0	67	1	0	1	0	0	0	17.48	0
D	23	1	0	0	0	0	0	1	0	0	1	43	1	0	1	0	0	0	2.47	0
D	74	1	0	0	1	0	1	1	1	2	0	76	0	0	1	0	0	0	12.65	1
D	73	0	1	0	1	0	1	0	0	0	0	86	0	0	1	0	0	0	18.82	1
D	60	0	0	0	1	0	1	0	0	0	0	55	0	0	1	0	1	0	21.17	1
D	76	1	0	0	0	1	0	0	0	0	1	65	0	0	1	0	0	0	3.73	0
D	39	0	0	0	0	0	0	0	0	0	0	38	0	1	1	0	1	0	11.33	1
D	52	0	1	0	0	0	0	1	1	0	0	51	1	0	1	0	0	0	26.4	0
D	74	1	0	1	1	0	1	0	0	0	0	77	0	1	1	0	0	0	14.88	1
D	33	1	0	0	1	0	0	0	0	0	0	31	1	0	1	0	0	0	9.4	0
D	69	0	0	0	1	1	1	0	1	0	0	69	0	0	1	0	0	0	28.13	1
D	48	1	0	0	0	0	1	0	0	2	0	51	1	0	1	0	1	0	8.22	0
D	45	1	0	0	0	0	1	0	0	2	0	48	1	1	1	0	1	0	8.6	1
D	61	1	0	1	1	0	1	0	0	0	0	62	0	0	1	0	0	0	10.43	1
D	64	0	0	0	0	0	1	1	0	0	0	69	1	1	1	0	0	1	15.93	1
D	68	1	1	1	0	0	1	0	0	0	0	66	1	0	1	0	0	0	14.55	1
D	25	1	0	0	0	0	0	0	0	1	0	25	0	0	1	0	0	0	15.98	0
D	55	1	0	0	1	0	1	0	0	1	1	52	1	1	1	0	0	0	3.68	0
D	67	1	0	0	1	0	1	1	1	0	0	67	1	0	1	0	0	1	15.48	1
C	73	0	0	1	1	0	1	1	1	0	0	22	1	0	1	1	0	0	30	1
C	55	1	0	0	0	1	0	1	1	2	0	61	0	1	0	1	0	0	28.38	1
C	68	0	0	0	1	0	1	1	1	1	0	67	0	0	1	1	0	0	21.5	1
C	51	1	0	0	0	0	1	1	0	1	0	55	1	1	0	1	0	0	12.65	1
C	36	1	0	0	0	0	0	1	1	0	0	68	0	0	1	1	0	0	21.53	1
C	68	1	0	0	1	0	0	1	1	0	0	73	1	0	1	1	0	0	25.02	1
C	60	1	0	0	1	1	1	1	0	0	0	61	0	0	0	1	0	0	32.18	1
C	61	0	NA	0	1	0	1	1	1	0	0	73	1	1	1	1	0	0	26.38	1
C	32	0	0	0	0	0	0	1	1	0	0	65	1	1	0	1	0	0	25	1
C	42	1	0	1	0	0	1	0	0	1	1	51	0	1	1	1	0	0	1.48	1
C	39	0	0	0	0	0	1	1	1	0	0	38	0	1	1	1	0	0	16.83	1
C	42	1	0	0	0	1	0	1	1	0	0	34	1	1	0	1	0	0	26.93	1
C	36	1	0	1	0	0	0	1	0	0	0	45	1	1	1	1	0	0	7.48	1
C	35	1	1	0	0	0	1	1	1	0	0	27	1	1	0	1	0	0	34.6	1
C	68	0	0	0	1	1	1	0	0	0	0	74	0	1	0	1	1	0	20.6	1
C	50	1	0	0	0	0	0	0	1	0	0	29	0	1	0	0	0	0	12.58	0
C	62	1	0	0	0	0	1	1	1	0	0	64	1	1	0	0	0	0	14.58	1
C	70	1	0	0	1	0	1	1	1	0	0	78	0	1	0	0	0	0	13.5	1
C	58	0	1	1	1	1	0	1	1	0	0	69	0	1	0	0	0	0	16.13	1
C	69	0	0	0	0	0	1	1	1	0	0	76	0	0	0	0	0	0	17.48	1
C	43	0	0	0	0	0	0	0	1	0	0	44	1	1	0	0	0	0	12.73	1
C	27	1	0	0	0	0	1	1	1	0	1	27	0	1	0	0	0	0	2	1
C	41	1	0	0	0	0	0	1	1	1	0	40	1	0	0	0	0	0	14.22	0
C	54	0	0	0	0	0	1	1	1	0	0	40	1	0	0	0	0	0	28.13	1
C	39	1	0	0	0	1	0	1	1	0	0	53	1	1	0	1	0	0	23.75	1
C	55	1	0	0	1	0	1	0	0	2	1	55	0	1	0	0	0	1	1.5	1
C	26	1	0	0	0	0	1	0	1	0	1	51	1	1	0	0	0	0	2.23	0
C	61	1	0	1	1	0	0	0	0	0	0	70	1	0	0	0	0	0	14.92	1
C	54	1	0	0	0	0	0	0	0	0	0	26	1	1	0	0	0	0	14.08	1
C	73	1	1	0	0	1	0	1	1	1	0	78	1	1	0	0	0	1	17.48	0
C	59	1	0	0	1	0	1	1	1	1	0	79	1	0	0	1	0	0	33.35	1
C	56	0	0	0	1	0	1	1	1	0	0	59	0	0	0	0	0	0	13.97	1
C	58	1	0	0	0	0	1	1	1	0	0	59	0	0	0	0	0	0	27.45	1
C	63	1	0	1	0	0	0	1	0	0	0	65	0	0	0	0	0	1	15.47	0
C	61	1	0	0	0	0	1	1	0	0	0	65	0	0	0	0	0	0	11.78	0
C	60	0	0	1	1	0	0	0	0	0	0	75	0	1	0	0	1	1	12.65	0
C	47	0	0	0	0	0	0	1	1	1	1	42	1	0	0	0	0	0	NA	1
C	57	1	0	1	0	0	1	1	0	0	0	58	1	1	0	0	0	0	13.67	0
C	49	0	0	0	0	0	0	1	0	0	0	58	1	1	0	0	0	0	24.7	1
C	51	0	0	0	0	0	1	0	1	2	0	19	1	1	0	0	0	0	13.25	0
C	52	1	1	1	0	0	0	0	0	0	0	47	0	1	0	0	0	0	9.22	0
C	59	1	0	0	0	1	1	0	0	0	0	62	0	1	0	0	0	0	20.1	0
C	58	1	0	0	0	0	1	1	0	2	0	67	0	1	0	0	0	0	28.67	0
C	60	1	0	1	0	0	1	1	0	0	1	57	0	1	0	0	0	0	0.5	1
C	51	1	0	0	1	0	1	0	0	0	0	42	1	1	0	0	0	NA	32.57	1
C	74	1	0	0	0	0	1	0	0	0	0	71	1	1	0	0	0	0	18.63	1
C	73	1	0	0	0	1	0	1	1	0	0	71	1	1	0	0	0	0	12.77	1
C	70	1	0	1	0	1	1	0	0	0	1	69	0	0	0	0	0	0	1	1
C	61	1	0	1	1	0	1	0	0	0	0	67	1	1	0	0	0	0	27.1	1
C	54	1	0	1	0	0	1	1	1	0	0	55	1	1	0	0	0	0	18.22	1
C	57	1	0	0	0	0	1	1	0	0	0	54	1	0	0	0	0	0	8.67	1
C	54	1	0	0	0	0	1	1	0	0	0	64	1	1	0	0	0	0	20	0
C	71	0	0	1	1	0	1	1	0	0	0	86	1	1	0	0	0	1	15.37	1
C	62	1	0	0	0	0	1	0	0	0	0	63	0	0	0	0	1	0	13.68	1
C	51	0	0	0	1	0	1	1	1	0	0	37	1	0	0	1	0	0	25.25	1
C	62	1	0	0	1	1	1	1	0	0	0	75	0	1	0	0	0	0	16.1	1
C	65	1	0	0	1	1	1	1	1	0	0	66	1	1	1	1	1	1	9.1	1
C	36	1	0	0	0	0	0	0	1	1	1	60	0	0	0	0	0	0	NA	1
C	68	1	0	0	1	0	1	1	1	2	0	71	0	1	0	0	0	0	17	1
C	70	1	0	0	1	0	1	0	0	0	0	78	1	0	0	0	0	0	12.87	1
C	64	1	0	0	1	0	1	0	0	0	0	68	0	0	0	0	1	0	17.08	1
C	63	0	0	0	0	1	0	0	1	0	0	72	0	1	0	0	0	0	18.87	1
C	71	0	0	0	0	1	1	0	0	0	0	72	0	0	0	0	0	0	15	1
C	46	1	0	0	0	1	1	1	1	0	0	43	0	1	0	0	0	0	25.42	0
C	62	1	0	0	1	1	1	0	0	0	0	70	1	1	0	0	0	0	20.55	1
C	59	1	0	0	1	0	1	1	0	0	0	34	1	1	0	0	0	0	12.28	1
C	49	0	0	0	0	0	1	0	0	0	0	47	0	1	0	0	0	0	12.68	1
C	59	1	0	0	1	0	1	0	0	2	0	61	1	1	0	0	0	0	24.23	1
C	50	1	0	0	0	0	0	0	0	0	0	54	1	0	0	0	0	0	29.07	1
C	62	1	0	0	0	1	0	0	0	0	0	64	0	1	0	0	0	0	15.83	1
C	60	1	0	1	0	0	1	1	0	0	0	61	1	1	0	0	0	0	17.03	1
C	30	1	0	0	0	0	1	1	0	1	0	37	1	0	0	0	0	1	23.45	0
C	60	0	0	1	0	1	0	0	0	0	0	61	0	1	0	0	1	0	11	1
C	58	0	0	0	0	0	0	1	0	0	0	65	0	0	0	0	0	0	13.88	1
C	53	0	0	0	0	0	1	1	1	0	0	54	1	0	0	0	0	0	14.93	1
C	49	1	0	0	1	0	1	1	1	0	0	47	0	1	0	0	0	1	11.25	1
C	66	1	0	0	1	0	1	1	0	0	0	71	1	1	0	0	0	0	21.77	1
C	53	1	0	0	1	0	0	0	0	1	1	49	0	0	0	0	0	0	0.87	1
C	54	1	0	0	0	0	0	1	0	0	0	57	1	1	0	0	0	0	23.03	1
C	39	1	0	0	0	0	1	1	1	0	0	35	1	0	0	0	0	1	32.77	1
C	30	0	0	0	0	0	1	1	0	0	0	20	1	1	0	0	0	0	13.43	1
C	41	1	0	0	1	0	1	1	0	0	0	46	0	1	0	0	0	0	15.68	0
C	40	0	0	0	0	0	0	1	0	0	0	30	1	0	0	0	0	0	14	1
C	61	1	0	0	1	0	1	0	1	0	0	76	1	1	0	0	1	1	21.95	1
C	48	1	0	0	0	0	0	1	0	0	0	57	1	1	0	0	0	0	28.45	1
C	62	0	0	0	0	0	1	1	0	0	0	78	1	0	0	0	0	0	17.58	1
C	79	1	0	0	1	0	1	0	0	0	0	78	1	0	0	0	0	0	17.9	1
C	50	1	0	0	1	0	0	1	0	0	0	53	1	1	0	0	1	0	20.43	1
C	58	0	1	0	0	0	1	1	0	0	0	56	1	1	0	0	0	0	15.93	1
C	63	1	1	0	1	0	0	0	0	0	0	60	0	0	0	0	0	0	17.75	1
C	59	1	0	0	0	0	0	0	0	2	0	60	0	0	0	0	0	0	23.1	1
C	20	1	0	0	0	0	0	0	0	1	1	51	0	0	0	0	0	0	1.35	1
C	63	1	1	0	0	0	0	0	0	2	0	58	0	1	0	0	NA	0	15.27	1
C	50	0	0	0	0	0	1	1	1	0	0	62	1	1	0	0	0	0	20	1
C	59	1	0	0	1	0	0	1	1	0	0	79	1	0	0	0	1	0	13.93	1
C	77	1	0	1	0	1	1	1	1	0	0	79	1	0	0	0	1	0	18.85	1
C	62	1	0	1	1	0	1	1	1	0	0	66	1	0	0	0	0	0	13.5	1
C	44	1	1	0	0	0	1	1	1	0	0	42	1	0	0	0	0	0	12.33	1
C	46	0	1	0	0	1	0	0	0	0	0	45	0	1	0	0	0	0	15	1
C	24	0	0	0	0	0	0	1	1	1	0	27	0	0	0	1	0	1	26.65	1
C	65	1	0	0	1	0	0	0	0	0	0	66	1	0	0	0	0	0	25.15	1
C	62	0	0	0	0	0	0	0	0	0	0	82	0	1	0	0	0	0	17.82	1
C	36	1	0	0	0	0	0	1	1	0	0	36	1	1	0	0	0	1	13.23	1
C	37	1	0	0	1	0	0	0	0	0	0	33	1	0	0	0	0	1	23.7	0
C	58	1	0	0	1	1	1	1	0	2	0	56	1	1	0	0	1	0	30.37	1
C	64	1	0	0	1	1	0	1	1	0	0	67	1	1	0	1	0	0	22.27	1
C	52	1	0	0	0	0	0	0	0	0	0	61	1	1	0	0	0	0	20.68	0
C	40	1	0	0	1	0	1	1	1	0	0	56	0	1	0	1	1	0	15.87	1
C	40	0	0	0	0	0	0	1	1	0	0	36	0	1	0	1	0	0	30.25	1
C	36	1	0	0	0	0	0	0	0	1	1	54	0	0	0	0	0	0	1.78	1
C	65	1	0	0	1	1	1	0	0	1	0	67	1	1	0	0	1	0	12.15	1
C	59	1	0	1	0	0	1	0	0	0	0	56	1	1	0	0	0	0	28.3	1
C	63	0	1	1	1	0	1	0	0	2	0	58	0	1	0	0	0	0	34.95	1
C	65	1	0	1	1	0	1	1	1	0	0	61	1	1	0	0	0	0	16.07	1
C	43	0	1	1	0	0	0	0	0	0	0	47	1	1	0	0	0	0	23	1
C	55	1	1	0	0	0	1	0	0	0	0	58	1	1	0	0	1	0	18.03	1
C	54	0	0	0	0	1	0	0	0	0	0	54	0	0	0	0	0	0	13.1	1
C	44	1	0	0	0	0	0	0	0	0	0	68	1	0	0	0	0	0	26	0
C	60	0	0	0	0	0	1	1	1	0	0	64	1	0	0	0	0	1	11.43	1
C	50	0	0	0	0	0	0	1	1	2	0	58	1	1	0	0	1	0	15.05	1
C	45	0	0	0	0	0	0	0	0	1	0	47	1	1	0	0	0	0	14	1
C	67	1	0	0	0	0	1	0	0	0	0	75	1	1	0	0	0	0	18	1
C	65	1	1	0	1	0	1	0	0	0	0	64	1	0	0	0	0	0	25.75	1
C	59	1	1	1	1	0	1	1	0	0	0	55	1	1	0	0	0	1	NA	1
C	59	1	0	1	0	0	1	0	0	2	0	63	0	1	0	0	0	0	17.75	1
C	47	0	0	0	0	0	1	1	1	2	1	35	0	1	0	0	0	0	1.7	1
C	47	1	0	0	0	0	1	0	0	1	1	47	0	0	0	0	0	1	1.5	1
C	68	0	0	0	1	0	1	0	1	0	0	65	1	0	0	0	0	0	19	1
C	52	1	0	0	1	0	0	0	0	0	0	51	0	0	0	0	0	0	12.1	1
C	65	0	1	0	1	0	0	1	1	0	0	71	1	1	0	0	0	1	20.75	1
C	66	1	0	0	1	1	1	0	0	0	0	71	1	1	0	0	0	0	17.78	1
C	65	0	0	0	0	0	1	1	1	0	0	77	0	1	0	0	0	0	30	1
C	68	1	0	0	0	0	0	0	0	0	0	NA	1	1	0	0	1	0	12.18	1
C	54	0	0	1	0	0	0	0	0	0	1	53	1	1	0	0	0	1	NA	1
C	59	0	1	0	0	0	1	0	0	0	1	56	1	0	0	0	0	0	1.33	1
C	57	1	1	0	0	0	1	0	0	0	1	69	0	1	0	0	0	0	1.9	0
C	28	0	0	0	0	0	0	0	0	0	0	31	1	0	0	0	0	1	27.63	0
C	43	0	1	0	0	0	1	1	0	0	0	42	1	1	0	0	0	0	16.35	1
C	19	0	0	0	0	0	0	1	0	1	0	21	1	0	0	0	0	1	13.18	1
C	55	1	0	0	0	0	0	0	0	0	0	59	0	1	0	0	0	0	15.67	1
C	41	1	0	0	0	0	1	0	0	1	0	42	1	1	0	0	0	0	11.97	1
C	38	0	0	0	0	0	1	0	1	1	0	22	1	0	0	0	0	0	17.55	0
C	48	1	0	0	1	0	0	0	0	0	0	53	1	0	0	0	0	0	16.57	1
C	67	1	0	1	0	0	1	1	0	0	0	66	0	1	0	0	0	1	29	1
C	67	1	0	0	0	0	1	1	1	0	0	66	0	1	0	0	0	0	24	1
C	57	1	0	0	1	0	0	0	0	0	0	60	1	1	0	0	0	0	12	1
C	40	1	0	0	0	0	0	0	0	0	1	41	0	0	0	0	0	1	1.58	1
C	51	1	0	0	1	0	1	0	1	0	1	54	1	1	0	0	0	0	NA	0
C	67	1	0	0	1	0	1	1	1	0	1	58	0	1	0	0	0	0	NA	1
C	48	0	0	0	0	0	1	1	0	1	1	40	0	0	0	0	0	1	1.55	1
C	72	1	0	0	0	0	0	0	0	0	0	80	1	0	0	0	0	0	17.85	1
C	63	1	0	0	1	0	0	1	1	0	0	61	1	1	0	1	0	0	17.57	1
C	63	1	0	0	0	0	1	0	0	1	1	42	1	1	0	0	0	0	1.52	0
C	65	1	0	0	0	0	0	0	0	2	1	53	0	1	0	0	0	1	1.53	0
C	73	0	1	0	0	0	1	1	1	0	0	76	0	1	0	1	0	0	16.12	1
C	60	1	0	1	0	0	1	0	0	2	0	75	0	1	0	0	0	0	23.45	0
C	69	1	0	1	0	0	1	1	0	1	0	75	1	0	0	0	0	0	16.12	1
C	50	1	1	0	0	0	1	0	0	0	0	40	1	0	0	0	0	0	26.42	1
C	71	0	1	1	0	1	1	0	0	0	0	80	0	1	0	0	0	0	19.88	1
C	47	0	0	0	0	0	1	1	0	1	0	40	1	0	0	0	0	0	16.25	1
C	69	1	0	0	0	0	0	0	0	0	0	68	1	0	0	0	0	0	18.32	1
C	68	1	0	0	1	1	1	1	1	0	0	76	0	1	0	0	0	0	12.28	1
C	60	1	0	0	0	0	1	0	0	0	0	56	1	0	0	0	0	0	22	1
C	51	0	0	0	0	0	0	1	1	0	0	69	1	1	0	0	1	0	24.72	1
C	73	1	0	1	1	1	0	0	0	0	0	75	1	0	0	0	0	0	10.12	0
C	44	1	0	0	0	0	1	0	0	0	0	42	1	1	0	0	1	0	13.93	0
C	60	0	0	1	1	0	1	1	1	1	0	64	1	1	0	0	0	0	13.23	1
C	52	1	0	0	0	0	1	0	0	0	0	29	0	1	0	0	0	0	17.47	0
C	67	1	0	1	1	0	1	0	0	0	0	31	1	1	0	0	0	0	17.87	1
C	34	1	0	0	1	0	0	0	0	0	0	31	1	1	0	0	0	0	14.18	0
C	48	1	0	0	0	0	0	1	1	0	0	32	0	0	0	1	0	0	23.77	1
C	64	1	0	0	0	0	1	0	0	0	0	70	0	1	0	0	0	0	14.28	0
C	38	1	0	0	0	0	1	0	0	0	0	33	1	0	0	0	0	0	25.52	0
C	37	1	0	0	0	0	1	0	1	0	0	33	1	0	0	0	0	0	14.27	0
C	50	0	0	0	1	0	1	1	1	0	0	48	1	1	0	0	0	0	20.58	1
C	62	1	0	0	0	0	1	0	1	1	0	68	1	1	0	0	0	0	16.72	1
C	61	1	0	0	1	0	0	1	0	1	0	NA	0	1	0	0	0	0	13.63	0
C	50	1	0	0	1	0	0	1	0	0	0	54	1	1	0	0	0	0	22.5	0
C	57	1	1	0	0	0	1	0	0	0	0	54	1	1	0	0	0	0	18.8	1
C	69	0	0	0	0	0	1	1	1	0	0	60	0	0	0	0	0	0	21.65	1
C	53	1	0	0	1	0	1	1	1	0	0	58	0	1	0	0	0	0	24.9	1
C	37	0	0	0	0	0	1	1	1	0	0	36	0	1	0	1	0	0	27.58	1
C	66	1	1	1	0	0	1	0	0	0	0	68	1	1	0	0	1	0	15.73	1
C	75	0	0	0	0	0	1	0	0	0	0	81	0	1	0	0	0	0	21.53	0
C	61	1	0	0	1	0	1	0	0	0	0	57	1	1	0	0	0	0	13.7	0
C	65	1	1	0	1	0	1	0	0	0	0	71	1	1	0	0	1	0	21.9	1
C	49	1	0	0	0	0	1	0	0	2	0	57	1	1	0	0	0	1	10.8	0
C	46	0	0	0	0	0	1	1	1	2	0	44	1	1	0	0	1	0	26.25	1
C	69	1	0	0	0	0	1	0	0	2	0	83	1	0	0	0	0	1	17.88	1
C	67	0	0	0	0	1	1	0	0	0	0	75	0	1	0	0	0	1	18.33	0
C	67	1	0	0	0	0	0	1	1	NA	0	58	1	1	0	1	0	0	23.42	1
C	52	1	1	1	0	0	0	0	0	0	0	30	1	0	0	0	0	0	17.77	1
C	62	0	1	0	0	0	1	1	1	0	0	73	0	1	0	0	0	0	20	1
C	68	1	0	1	1	0	1	0	0	1	0	76	0	1	0	0	0	0	18.07	1
C	62	1	0	1	0	0	0	0	0	1	0	72	0	1	0	0	0	1	16.47	0
C	64	1	0	0	1	0	0	0	0	1	0	68	0	1	0	0	0	0	16.17	0
C	73	0	0	0	0	0	1	0	0	0	0	76	0	1	0	0	0	0	13.37	0
C	32	1	0	0	0	0	1	1	1	0	0	27	1	0	0	1	NA	0	16.33	1
C	72	1	0	1	0	0	1	1	1	0	0	65	1	1	0	1	NA	0	15.92	1
C	33	1	0	0	0	0	0	0	0	1	1	73	1	1	0	0	0	0	1.9	0
C	35	0	0	0	0	0	0	0	0	2	1	65	1	0	0	0	0	0	1.22	0
C	25	1	0	0	0	0	0	1	1	0	1	57	0	1	0	0	0	0	1.15	1
C	44	1	0	0	0	0	0	0	0	NA	1	42	0	0	0	0	0	0	1.35	0
C	67	1	0	0	1	0	1	0	0	2	1	66	0	1	0	0	0	1	1.48	1
C	76	0	0	1	1	0	1	0	0	0	0	82	0	1	0	0	0	0	15.17	1
C	59	1	0	0	1	0	0	0	0	0	0	29	0	1	0	0	0	0	6.2	1
C	58	1	0	0	0	0	1	0	0	0	0	55	1	0	0	0	0	0	22	0
C	64	1	1	1	0	0	1	0	0	0	0	60	1	0	0	0	0	0	32.33	1
C	71	1	0	0	0	0	1	1	0	0	0	78	0	1	0	0	0	0	19	1
C	48	0	0	0	0	0	1	0	0	0	0	54	1	1	0	0	0	0	10.95	1
C	19	0	0	0	0	0	1	0	0	0	0	21	0	0	0	0	0	1	13	1
C	55	0	0	1	1	0	1	0	0	1	0	61	1	1	0	0	0	0	27.83	0
C	70	0	1	0	1	0	1	1	1	0	0	81	0	1	0	0	0	1	15.4	1
C	74	0	0	0	0	0	1	1	0	0	0	76	1	1	0	0	0	0	19.45	1
C	63	0	0	1	0	0	1	0	0	0	0	76	1	1	0	0	0	0	24.33	1
C	45	1	0	0	0	0	0	0	0	1	1	66	1	0	0	0	1	0	1.88	0
C	58	0	1	0	0	0	1	0	0	1	1	55	1	1	0	0	0	1	1.67	1
C	61	1	0	0	0	0	1	0	0	0	1	63	0	1	0	1	0	0	1.32	0
C	64	1	0	0	1	0	0	0	0	1	1	65	0	0	0	0	0	1	1.37	1
C	37	1	1	0	1	0	0	0	0	0	0	37	1	1	0	0	0	0	24.5	1
C	53	0	0	0	0	0	0	1	1	0	0	55	1	1	0	0	1	0	26	1
C	35	0	0	0	0	0	1	1	1	0	0	44	0	0	0	0	1	0	28	1
C	21	1	0	0	0	0	1	0	1	0	0	19	1	1	0	0	1	1	16.13	1
C	63	1	0	1	1	0	1	0	0	0	0	62	0	0	0	0	1	0	15.8	1
C	31	1	0	0	0	0	0	0	1	1	0	58	1	1	0	1	0	0	29	1
C	51	0	0	0	1	0	0	0	0	0	0	47	0	1	0	0	0	0	12.38	0
C	49	1	1	0	0	0	0	1	0	0	0	47	0	1	0	0	1	0	17.5	1
C	46	1	0	0	0	0	1	0	0	0	0	42	1	1	0	0	0	0	16	1
C	65	1	0	1	0	0	1	0	0	0	0	68	1	1	0	0	1	0	14.5	1
C	30	1	0	0	0	0	1	0	1	0	0	35	0	0	0	0	0	0	18.25	1
C	23	0	0	0	0	0	1	0	0	1	0	15	0	0	0	0	0	0	17.28	0
C	63	0	0	1	1	0	1	1	1	0	0	74	0	0	0	0	0	0	13	1
C	68	0	0	0	1	0	0	0	0	0	0	72	0	1	0	0	0	1	16.5	1
C	46	0	1	1	1	0	1	0	0	0	0	42	1	1	0	0	0	1	11.5	1
C	57	0	0	0	0	0	0	1	1	0	0	18	1	0	0	0	0	0	15.83	1
C	48	0	1	0	0	0	1	1	1	0	0	26	0	0	0	0	1	0	30.1	1
C	52	1	1	0	0	1	1	0	0	1	1	63	0	1	0	0	0	0	2	0
C	60	1	0	0	0	1	0	0	0	1	1	60	0	0	0	0	0	0	0.62	0
C	58	0	0	0	0	0	1	0	1	0	0	67	1	1	0	0	0	0	13.87	1
C	35	0	0	1	1	0	1	1	1	0	0	22	0	0	0	0	0	0	15	1
C	59	1	1	0	0	0	1	1	1	0	0	60	0	1	0	0	0	0	7.22	1
C	68	1	0	0	0	0	1	0	0	0	1	58	0	1	0	0	0	0	1.75	0
C	71	0	0	0	0	1	1	1	1	0	0	62	1	1	0	0	1	0	15.43	1
C	29	0	0	0	0	0	1	0	0	2	1	46	0	1	0	0	0	0	1.87	1
C	19	1	0	0	0	0	0	0	0	0	1	45	1	0	0	0	0	0	1.33	0
C	50	1	0	0	0	0	0	0	0	0	1	48	1	0	0	0	0	0	1.58	0
C	36	1	0	0	0	0	1	0	0	1	0	34	0	1	0	0	0	0	13.68	1
C	60	1	0	0	0	0	1	1	0	0	1	52	0	0	0	0	0	0	NA	0
C	47	1	0	0	0	0	1	0	0	0	0	53	0	1	0	0	0	0	11.33	0
C	59	1	0	1	0	1	1	0	0	1	1	43	0	0	0	0	0	1	NA	0
C	33	0	0	1	0	0	1	1	1	0	0	21	0	1	0	0	0	0	13	1
C	52	0	0	0	0	0	1	1	0	0	0	56	1	0	0	0	0	0	25	1
C	42	1	0	0	1	0	0	1	1	0	0	45	0	0	0	0	0	1	12.67	1
C	68	0	0	0	1	0	1	1	1	0	0	83	0	0	0	0	0	0	18	1
C	56	0	1	0	1	1	1	0	0	0	0	56	0	1	0	0	0	0	11	1
C	40	0	0	0	0	0	1	1	1	0	0	39	1	1	0	0	1	0	9.55	1
C	35	1	0	0	0	1	1	0	0	NA	0	31	0	1	0	0	0	1	11.72	0
C	55	1	0	0	0	0	1	0	1	0	0	68	0	1	0	1	0	0	12.18	1
C	71	0	1	0	0	0	0	0	0	0	0	68	1	0	0	0	0	0	26.1	1
C	65	1	0	1	1	0	1	0	0	0	0	66	1	0	0	0	0	0	15.5	1
C	56	1	0	0	0	0	1	0	0	0	0	72	1	0	0	0	0	0	16.35	1
C	70	1	1	0	0	1	0	0	0	0	0	70	1	0	0	0	0	0	18	0
C	61	1	0	1	1	0	1	0	0	0	0	63	1	1	0	0	0	0	12.82	1
C	58	1	0	0	1	1	1	1	0	0	0	50	0	1	0	0	0	0	20.58	1
C	31	0	0	0	0	0	1	0	1	1	0	26	1	1	0	0	0	1	15	1
C	70	0	0	0	0	0	0	0	1	1	0	76	1	1	0	0	0	0	18.82	1
C	59	1	NA	0	0	1	0	1	1	0	0	NA	1	0	0	0	0	0	25.98	0
C	49	1	0	0	0	0	1	0	0	0	0	48	0	1	0	0	0	0	17.07	1
C	84	1	1	1	0	0	1	0	0	0	0	81	1	1	0	0	0	1	13.07	0
C	41	0	0	0	0	0	1	1	1	0	0	46	1	0	0	0	0	1	25.42	1
C	57	0	0	0	0	0	0	1	1	0	0	69	1	1	0	0	0	0	16	1
C	64	1	0	1	1	0	1	0	0	0	0	64	0	1	0	0	1	1	18.65	1
C	64	0	0	0	0	0	1	1	1	1	0	69	0	1	0	0	0	0	18	1
C	57	1	0	1	1	0	1	0	0	0	0	58	1	0	0	0	0	0	11.83	1
C	39	0	1	0	0	0	0	1	0	0	0	38	0	1	0	0	1	0	24.35	1
C	64	1	0	0	1	0	0	0	0	0	0	62	1	0	0	0	0	1	20	0
C	39	0	0	0	0	0	1	1	1	0	0	59	0	1	0	0	1	0	11.83	1
C	55	0	1	0	0	1	1	0	0	0	0	36	1	0	0	0	0	1	17.33	1
C	61	0	0	0	0	0	1	1	1	1	0	48	0	0	0	1	0	0	24.45	1
C	72	1	0	1	0	0	1	0	1	0	0	72	0	0	0	0	0	0	13.2	1
C	20	1	0	0	0	0	0	1	0	1	1	54	1	0	0	0	0	0	1.48	0
C	56	0	0	0	0	0	1	0	1	1	1	55	1	1	0	0	0	1	2.1	1
C	61	1	0	0	0	0	1	1	0	1	1	63	0	1	0	0	0	0	2.87	1
C	59	1	0	1	1	0	1	1	0	1	1	38	0	1	0	0	0	0	NA	1
C	47	1	0	0	0	0	1	1	0	1	1	67	0	1	0	0	0	0	2.05	1
C	64	0	0	0	0	0	1	1	1	0	0	63	0	1	0	0	1	0	17.43	1
C	60	0	0	0	0	0	1	0	0	0	0	60	1	0	0	0	0	0	25	1
C	60	0	0	0	0	0	1	1	0	0	0	55	0	0	0	0	1	0	22.73	1
C	64	1	0	1	1	0	1	1	1	0	0	58	0	1	0	1	0	0	16	1
C	54	1	0	1	0	0	0	0	0	1	0	42	1	1	0	0	0	0	18.52	0
C	74	1	0	0	1	1	1	0	0	1	0	80	1	1	0	0	0	0	22.98	1
C	68	1	0	0	0	0	1	0	0	0	0	64	1	0	0	0	0	0	12.58	1
C	41	0	0	0	1	0	0	1	0	2	0	44	1	1	0	0	0	0	13	0
C	46	1	0	0	1	0	0	0	0	0	0	35	0	1	0	0	1	0	16.75	1
C	26	1	0	0	1	0	1	0	0	0	0	14	1	0	0	0	0	0	16	0
C	32	0	0	0	0	0	1	1	0	0	0	53	0	0	0	0	0	0	15.03	1
C	41	0	0	0	0	0	0	1	0	0	0	38	1	0	0	0	0	0	19.83	1
C	59	1	0	0	0	0	0	0	0	2	0	84	1	1	0	0	0	1	22.5	0
C	57	1	0	1	1	0	1	1	0	0	0	58	0	1	0	0	0	0	17.57	1
C	37	1	0	0	0	0	0	0	0	0	0	52	1	1	0	0	0	0	14.7	0
C	43	1	1	0	0	0	1	1	0	0	0	42	1	0	0	0	1	0	28.42	1
C	65	0	0	0	0	0	0	1	0	2	0	65	0	0	0	0	0	0	20.6	1
C	49	0	0	0	0	0	1	0	0	0	0	46	1	1	0	0	1	0	12.53	1
C	36	1	0	0	0	0	1	0	0	1	0	26	1	0	0	0	1	0	25.83	1
C	76	1	1	1	1	0	1	0	0	0	0	78	1	1	0	0	0	1	7.22	1
C	53	1	0	0	0	0	1	0	0	0	1	78	1	1	0	0	0	0	2.58	0
C	72	1	0	0	1	0	1	0	0	1	1	64	0	1	0	0	0	0	2.18	0
C	30	1	0	0	0	0	0	0	0	1	1	56	0	0	0	0	0	0	1.75	0
C	56	0	0	0	0	0	1	0	0	1	1	58	1	0	0	0	0	0	1.82	0
C	39	1	0	0	0	0	1	0	0	0	1	39	1	1	0	0	0	0	2	0
C	58	1	0	0	0	1	1	1	1	1	1	48	1	1	0	1	0	0	1.5	0
C	45	1	0	1	0	0	0	0	0	1	1	46	1	0	0	0	0	0	2.13	1
C	64	1	0	0	1	0	1	0	0	0	1	61	0	1	0	0	0	0	1.02	0
C	75	0	0	0	0	1	1	0	0	0	0	72	0	1	0	0	0	0	16.83	1
C	48	1	0	0	0	0	1	0	1	0	0	67	0	1	1	0	0	0	19.77	0
C	46	1	0	0	0	0	1	0	0	0	0	48	0	0	1	1	1	0	25.13	1
C	36	0	0	1	0	0	1	1	1	2	1	27	1	1	1	0	0	0	1.5	0
C	53	1	0	0	0	0	0	1	1	1	1	48	0	0	1	0	0	0	1.4	1
C	56	1	0	0	1	0	1	0	0	0	0	56	1	1	1	0	1	0	16.25	1
C	67	0	0	1	1	0	0	0	0	0	0	79	1	1	1	0	1	0	14.48	1
C	35	1	0	0	0	0	0	0	0	0	1	63	0	1	1	0	0	0	1.78	0
C	43	1	0	0	0	0	0	0	0	0	0	44	0	1	1	0	0	1	15.35	0
C	63	1	0	0	1	0	1	0	1	0	0	64	1	1	1	0	0	0	17.5	1
C	21	0	0	0	0	0	1	1	0	0	0	5	1	0	1	0	0	0	18.9	0
C	28	1	0	0	0	0	0	1	1	0	0	28	1	1	1	1	0	0	11.58	1
C	57	0	0	0	0	0	1	0	0	0	0	NA	1	1	1	0	0	0	13.4	1
C	30	1	0	0	0	0	0	1	0	0	0	28	1	0	1	0	0	0	17	0
C	55	1	0	0	0	0	0	0	0	2	0	51	1	1	1	0	0	0	24.47	1
C	80	0	0	0	0	0	1	1	1	0	0	76	0	1	1	0	0	0	39.25	1
C	54	1	1	0	1	0	0	0	0	1	0	68	0	0	1	0	0	0	14.52	0
C	51	1	1	0	0	0	1	0	0	0	0	53	1	1	1	0	0	0	17.22	1
C	67	1	0	1	1	0	1	1	1	0	0	NA	0	1	1	0	0	1	12.55	1
C	60	1	0	0	0	0	0	0	0	0	0	82	0	1	1	0	0	0	14.35	0
C	53	1	0	0	0	0	1	0	1	2	0	58	1	0	1	0	0	0	24.83	0
C	19	1	0	0	0	0	0	0	0	0	0	18	0	1	1	0	0	0	23.25	1
C	65	0	NA	0	0	0	1	0	0	0	0	69	0	1	1	0	0	0	15.58	1
C	35	1	0	0	0	0	1	1	1	NA	0	16	1	0	1	0	1	1	11.08	1
C	74	1	1	1	0	0	1	0	0	0	0	81	0	0	1	0	0	0	20.17	1
C	57	1	0	0	0	0	1	0	0	0	0	58	1	1	1	0	0	0	16.22	0
C	47	1	0	0	0	0	1	0	0	0	0	50	1	0	1	0	1	0	22	1
C	39	1	0	0	0	0	0	1	1	NA	0	35	1	0	1	0	0	0	15	1
C	76	0	0	0	1	0	0	0	0	0	0	78	1	1	1	0	0	1	17.1	1
C	73	1	0	1	1	0	0	0	0	NA	0	80	0	0	1	0	0	0	19.48	1
C	53	1	0	0	0	0	1	0	0	NA	0	50	1	0	1	0	0	0	9.33	0
C	60	1	0	0	1	0	1	0	0	1	0	71	0	1	1	0	0	0	15.23	0
C	18	1	0	0	0	0	0	1	1	0	1	45	0	0	1	0	0	0	NA	1
C	27	1	0	0	0	0	0	1	1	0	1	61	0	1	1	0	0	0	1.67	0
C	29	0	0	0	1	1	0	1	1	1	1	57	0	1	1	0	0	0	NA	1
C	51	1	0	0	0	0	0	0	0	0	1	45	0	0	1	0	0	0	NA	0
C	28	0	0	0	0	0	1	0	1	0	0	25	1	0	1	0	0	1	12	1
C	56	0	0	0	0	0	0	0	0	0	0	56	1	1	1	0	0	0	17.4	0
C	49	0	1	0	0	0	1	0	0	0	0	49	0	1	1	0	0	0	17.65	1
C	43	0	1	0	0	0	0	1	0	0	0	44	1	0	1	0	0	0	21.5	1
C	55	0	0	0	0	0	1	1	1	0	0	54	1	0	1	0	0	1	23.93	1
C	51	0	1	1	0	0	1	0	0	0	0	57	0	0	1	0	1	0	15.25	1
C	58	1	0	0	1	0	1	0	0	0	0	66	0	1	1	0	0	0	14.83	0
C	77	0	0	0	0	0	1	1	0	0	0	84	0	1	1	0	0	1	18.65	1
C	68	1	0	1	1	1	1	0	0	0	0	74	0	1	1	0	0	NA	9.08	1
C	57	0	1	0	1	1	1	1	1	0	0	52	1	0	1	0	0	0	14.5	1
C	60	1	1	1	1	0	1	1	0	0	0	57	0	1	1	0	0	0	13.67	1
C	66	1	0	1	0	1	0	1	1	0	0	57	0	1	1	1	0	0	21.25	1
C	58	0	0	0	1	0	1	1	1	0	0	51	1	0	1	0	1	0	20	1
C	51	1	0	0	0	0	1	0	0	0	0	50	0	1	1	0	0	0	13.75	0
C	60	0	0	1	1	1	1	1	1	0	0	47	0	0	1	0	0	0	15.5	1
C	41	1	0	0	0	0	1	0	0	0	0	31	1	0	1	0	0	0	16.02	1
C	61	0	0	0	1	1	1	1	1	0	0	63	0	1	1	1	0	0	19	1
C	49	0	1	0	0	1	1	0	0	0	0	64	1	0	1	0	0	NA	23.5	0
C	40	1	0	0	0	0	0	1	0	0	0	35	1	1	1	0	0	NA	20	1
C	29	1	0	0	0	0	0	1	1	0	0	41	0	0	1	1	1	NA	8.58	1
C	72	0	NA	0	1	1	1	1	1	0	0	59	1	1	1	0	0	0	20	1
C	79	1	0	1	1	0	1	0	0	0	0	79	1	1	1	0	0	NA	16.02	0
C	54	1	0	0	1	0	0	0	0	1	0	51	1	0	1	0	1	NA	10.5	1
C	71	1	0	0	0	0	0	0	1	0	0	78	0	1	1	0	0	NA	15	1
C	63	1	0	1	0	0	1	1	0	0	0	64	0	1	1	0	0	NA	17	1
C	55	1	0	0	0	0	1	1	1	0	0	54	1	1	1	1	0	NA	18	1
C	36	1	NA	1	1	0	1	0	0	0	0	18	1	1	1	0	0	NA	14	0
C	37	1	NA	0	1	0	0	1	1	0	0	36	1	0	1	0	0	NA	12	1
C	51	0	0	0	1	0	1	1	1	0	0	51	1	0	1	0	0	NA	27.77	1
C	62	1	1	0	1	0	1	1	0	0	0	68	0	0	1	0	0	NA	9.38	1
C	43	0	0	0	0	0	1	1	1	2	1	48	0	1	1	0	0	NA	1.67	1
C	52	1	NA	0	0	0	1	1	1	NA	1	54	0	0	1	0	0	NA	2.5	1
C	54	1	0	0	0	0	0	0	0	1	1	59	1	0	1	0	0	NA	NA	0
C	39	1	0	0	0	0	1	1	1	0	1	60	0	1	1	0	0	NA	1.7	0
C	66	1	0	0	0	0	1	1	1	1	1	63	0	0	1	0	0	NA	NA	1
C	65	0	0	0	0	0	1	1	0	0	1	64	1	0	1	0	0	NA	NA	1
C	52	1	0	0	0	0	0	0	0	1	1	52	0	0	1	0	0	NA	NA	0
C	59	1	0	0	0	1	1	0	0	1	1	62	0	1	1	0	0	NA	NA	0
C	67	1	0	0	1	0	1	1	0	1	1	57	0	1	1	0	0	NA	NA	1
C	70	1	0	0	0	0	0	1	0	1	1	65	0	1	1	0	0	NA	1.17	1
C	72	1	0	0	0	0	1	0	0	2	0	86	0	1	1	0	0	0	16	1
C	56	0	0	0	0	0	1	1	1	0	0	54	0	1	1	0	0	0	32.93	1
C	66	1	0	0	1	0	1	0	1	0	1	55	0	0	1	0	0	0	NA	0
E	69	1	0	1	1	0	1	1	1	0	0	61	0	1	1	1	0	0	12	1
E	49	1	0	1	0	1	0	0	1	0	0	55	0	1	1	1	0	0	14.65	1
E	44	0	0	0	0	0	1	1	1	0	0	41	0	1	0	1	0	0	26	0
E	62	1	0	1	0	0	1	1	1	1	0	57	0	0	1	1	0	0	25.13	0
E	69	1	0	1	1	0	1	1	1	0	0	74	1	0	1	1	0	1	25	1
E	50	0	0	0	0	1	1	1	1	1	1	52	0	1	0	1	0	0	1.52	0
E	55	1	0	0	1	1	1	1	1	0	0	46	0	1	0	1	0	0	35.83	0
E	51	1	0	0	1	0	1	1	1	0	0	56	0	1	0	1	0	0	16.8	0
E	39	0	0	0	0	0	1	1	1	0	0	34	1	0	0	1	0	0	19	1
E	62	1	1	1	1	0	1	1	1	0	0	66	1	1	0	1	0	0	16.7	1
E	34	0	0	0	0	0	1	1	1	0	0	55	1	0	0	1	0	0	14.37	1
E	26	1	0	0	0	0	1	0	1	1	0	34	1	0	0	1	0	0	14.27	1
E	60	1	0	0	1	0	1	1	1	0	0	47	1	1	0	1	0	0	14.5	1
E	55	1	0	0	1	0	1	1	1	0	0	66	0	1	1	1	0	0	26.33	1
E	59	1	0	0	1	1	1	1	1	0	0	71	1	0	0	1	0	0	21.37	1
E	62	0	0	1	1	0	1	1	1	0	0	65	0	0	1	1	0	0	25	0
E	50	1	0	0	1	1	0	1	1	0	0	70	1	1	0	1	1	0	15.72	1
E	61	1	0	0	0	1	1	1	1	0	0	70	0	1	0	1	0	0	24	1
E	56	0	0	0	0	0	1	1	1	0	0	59	1	0	1	1	0	0	36.02	1
E	44	1	1	0	0	0	1	1	1	0	0	64	1	1	0	1	0	0	21.5	0
E	29	0	0	0	0	0	1	1	1	0	0	40	0	0	0	1	0	0	14.32	0
E	71	0	0	0	1	1	1	1	1	0	0	52	0	1	0	1	0	0	23	0
E	37	0	0	0	0	0	1	1	1	0	0	38	1	0	0	1	0	0	13	1
E	61	0	1	1	1	0	1	0	1	0	0	65	1	1	0	1	0	0	12.83	1
E	58	1	0	0	1	0	1	1	1	0	0	51	1	0	0	1	1	0	25	1
E	27	1	1	0	1	1	0	1	1	0	0	57	1	0	0	1	0	0	30.67	1
E	42	1	0	0	1	0	1	1	1	0	0	41	0	1	0	1	0	0	15.75	1
E	59	0	0	0	0	0	1	1	1	0	0	73	1	1	0	1	0	0	28.12	1
E	44	0	0	0	0	0	1	0	1	2	1	41	0	0	0	1	0	0	2	1
E	32	0	0	0	0	0	0	0	0	0	0	42	0	1	0	1	1	1	10.33	0
E	27	1	0	0	0	0	1	1	1	0	0	31	1	1	1	1	1	0	26.2	1
E	43	1	0	0	0	0	0	0	1	0	0	63	0	1	1	1	0	0	22.23	0
E	51	0	0	0	0	0	1	0	1	0	0	57	0	1	1	1	0	0	8	1
E	38	1	0	0	0	0	1	0	1	1	1	49	1	1	0	1	0	0	1.67	0
E	34	1	0	0	0	0	0	1	1	0	0	21	1	0	0	1	1	0	24.83	1
E	38	0	0	0	0	0	0	1	1	1	0	35	1	1	1	1	0	0	19.08	1
E	30	0	0	0	0	0	1	1	1	0	1	38	1	1	0	1	0	0	2	0
E	34	0	0	0	0	1	1	1	0	0	0	40	1	1	0	1	0	0	16.9	0
E	40	1	0	0	0	0	1	1	1	0	0	22	0	1	0	1	0	0	30.5	0
E	54	0	0	0	1	0	1	1	1	0	0	66	0	0	0	1	0	0	19.33	1
E	51	1	0	0	0	0	1	1	1	0	0	49	1	0	0	1	0	0	25	0
E	37	0	0	0	0	0	0	1	1	1	1	37	1	0	0	0	0	1	2	1
E	69	0	0	0	0	0	1	1	1	0	0	83	0	1	0	0	0	0	13.5	0
E	19	1	0	0	0	0	0	0	0	1	1	52	0	1	0	1	0	0	2	1
E	29	0	0	0	0	0	1	1	1	0	1	51	0	0	0	0	0	0	2.33	1
E	66	0	0	1	1	1	1	1	1	0	0	66	1	1	0	0	0	0	10.83	0
E	64	1	0	1	1	0	1	0	0	0	0	74	0	1	0	0	0	0	27	0
E	72	1	0	0	1	0	1	1	1	0	0	82	1	1	0	0	0	0	17.03	0
E	63	1	0	1	1	0	1	0	1	0	0	57	1	0	0	0	0	0	12.25	1
E	68	1	0	0	1	0	1	1	1	0	1	32	1	1	0	0	0	0	2	0
E	59	1	0	0	0	0	0	0	1	0	0	44	0	0	0	0	1	0	16.2	0
E	25	1	0	0	0	0	0	1	1	0	0	35	0	1	0	0	0	1	17.1	1
E	35	0	0	0	0	0	1	1	1	0	1	38	1	1	0	0	0	1	2	1
E	55	1	1	0	1	0	1	1	0	0	1	54	1	1	0	0	0	0	3	1
E	45	1	1	0	1	0	1	1	0	0	0	39	0	1	0	0	0	0	31	1
E	40	0	0	0	1	1	0	1	1	0	0	44	0	1	0	1	0	0	22	0
E	68	1	0	0	1	0	1	1	1	0	0	73	1	0	0	0	1	1	15	1
E	29	1	0	0	0	0	1	1	1	0	1	52	0	1	0	0	0	0	2	1
E	62	1	0	1	1	0	1	1	0	0	0	70	1	1	0	0	0	0	16.7	0
E	32	0	0	0	0	0	1	1	1	1	1	60	0	1	0	0	0	0	3.3	1
E	57	1	0	0	1	0	1	1	1	2	0	59	1	1	0	0	0	0	16	0
E	64	1	0	1	0	0	1	1	1	0	0	77	0	1	0	0	0	0	16.17	1
E	54	1	0	0	1	0	0	1	0	0	0	58	0	1	0	0	0	1	35	0
E	30	1	0	0	1	0	1	1	1	0	0	58	0	1	0	0	0	0	13.75	1
E	59	1	0	0	1	0	1	1	1	0	0	70	0	1	0	0	0	0	20	1
E	49	1	0	0	0	0	1	1	1	1	1	49	0	0	0	0	0	1	1.67	1
E	50	0	0	0	0	0	1	0	0	0	1	47	0	1	0	0	0	0	3.37	0
E	59	1	0	0	0	0	1	1	1	0	0	53	1	1	0	0	0	1	13	1
E	53	0	0	0	0	0	1	1	1	0	0	65	1	1	0	0	0	0	15.92	1
E	65	1	0	0	1	0	1	0	1	0	0	53	0	1	0	0	0	0	13	1
E	71	1	1	1	0	0	1	1	0	0	0	69	0	0	0	0	0	0	16.17	1
E	20	1	0	0	0	0	1	1	1	0	0	29	1	1	0	1	0	0	12.33	1
E	36	0	0	0	0	0	0	1	1	1	1	67	0	0	0	0	0	1	2	0
E	50	1	1	1	0	0	1	0	1	0	0	57	1	0	0	0	0	0	16	1
E	65	0	1	1	1	0	0	0	1	0	0	67	1	1	0	1	0	0	34.17	0
E	60	1	0	1	0	1	1	1	1	0	0	45	0	1	0	0	0	0	16.5	0
E	33	0	0	0	0	1	1	1	0	0	1	30	0	0	0	0	0	0	1.5	0
E	32	1	0	0	0	0	0	1	0	0	1	51	0	1	0	0	0	0	2.5	0
E	52	1	0	0	0	0	0	1	0	0	0	41	0	0	0	0	0	1	19	1
E	44	1	0	0	1	0	1	1	1	0	0	50	1	0	0	0	1	0	25.33	1
E	25	1	0	0	0	0	1	1	1	0	0	22	1	1	0	0	0	0	22.5	1
E	69	1	0	1	0	0	1	0	1	0	0	81	1	0	0	0	0	0	23.33	1
E	51	1	0	0	0	0	1	1	0	0	1	53	0	0	0	0	0	0	1.58	0
E	63	0	0	0	1	0	0	0	1	0	0	76	0	1	0	0	0	1	28.5	0
E	59	1	0	1	0	0	1	0	1	1	1	59	0	1	0	0	0	1	1.5	1
E	27	1	0	0	0	0	1	1	1	0	0	45	1	1	0	0	0	0	37.17	1
E	59	1	0	1	0	0	1	1	1	0	0	74	0	1	0	0	0	0	26.33	0
E	64	1	1	1	1	0	1	0	1	0	1	57	0	1	0	0	0	0	2	0
E	44	0	0	1	0	1	1	1	1	0	0	45	0	1	0	0	0	0	15.5	1
E	57	0	1	0	0	0	1	1	0	0	0	66	1	0	0	0	0	0	27.22	1
E	42	1	0	0	0	0	0	0	1	0	0	47	1	1	0	0	0	0	16.8	0
E	51	1	0	0	1	0	1	0	1	0	0	46	1	1	0	0	0	0	21.5	1
E	22	1	0	0	0	0	1	0	0	2	1	57	1	1	0	0	0	1	1.83	0
E	45	0	0	0	0	0	0	1	1	0	1	42	1	0	0	0	0	0	7.33	0
E	49	1	0	0	0	0	1	1	1	0	0	63	1	0	0	0	0	0	40	1
E	71	1	0	1	1	1	1	0	1	0	0	58	1	1	0	0	1	0	8	0
E	53	0	0	0	0	0	1	1	1	1	0	72	1	0	0	0	0	0	19	0
E	31	0	0	0	0	0	1	1	1	0	0	38	1	1	0	0	0	0	26.25	1
E	46	1	1	0	0	1	1	1	0	1	1	44	0	1	0	0	0	0	1.83	0
E	60	1	0	0	0	0	1	1	1	0	0	73	1	0	0	0	0	0	34	1
E	40	1	0	0	0	0	1	0	0	1	1	69	1	1	0	0	0	0	2	0
E	53	1	0	0	1	0	1	0	1	1	1	52	0	1	0	0	0	0	2	0
E	55	1	0	0	1	0	0	1	0	0	0	39	1	1	0	0	0	1	30.67	0
E	20	1	0	0	0	0	0	1	1	0	1	19	1	0	0	0	0	0	1.42	0
E	58	0	0	0	0	0	1	0	0	1	0	84	0	0	0	0	0	0	20.33	0
E	53	0	0	0	1	0	1	1	1	0	0	45	0	0	0	0	0	0	9	1
E	54	1	0	0	1	0	0	0	1	0	0	72	1	1	0	0	0	0	9	0
E	57	1	0	1	1	0	1	0	0	0	0	43	0	1	0	0	0	0	10	1
E	61	1	0	1	1	0	1	1	1	0	0	62	0	0	0	0	0	0	28	0
E	78	1	0	0	1	0	1	1	0	0	0	85	0	1	0	0	0	1	14.5	1
E	56	1	1	0	0	0	1	1	1	0	0	75	0	1	0	0	0	0	20	0
E	42	0	0	0	0	0	0	0	1	0	0	48	1	1	0	0	0	1	22	1
E	68	1	0	0	1	0	1	1	1	0	0	84	0	1	0	0	0	0	19.45	1
E	58	1	0	0	0	0	1	0	0	2	0	69	0	0	0	0	0	0	26	1
E	72	1	0	0	0	0	1	0	1	0	0	78	0	1	0	0	0	0	25.5	0
E	20	1	0	0	1	0	1	1	1	0	0	17	0	0	0	1	0	1	40.33	1
E	59	1	1	0	1	0	0	1	1	0	0	53	1	1	0	0	1	0	16	1
E	57	1	0	0	0	1	1	1	1	0	1	59	1	1	0	0	0	1	2	1
E	55	1	0	0	1	0	1	1	0	0	0	41	0	1	0	0	0	0	14.83	1
E	46	1	0	0	0	0	0	0	1	0	1	56	1	1	0	0	0	0	3.5	0
E	19	1	0	0	0	0	0	0	1	0	0	44	0	1	0	1	0	0	34	1
E	36	1	0	0	0	0	0	0	1	0	0	31	1	0	0	0	0	0	36	0
E	56	0	0	0	0	0	0	1	1	0	0	62	1	1	0	0	1	0	31	1
E	50	0	0	0	0	1	0	1	1	0	0	48	0	0	0	0	0	0	34	0
E	47	1	0	0	0	0	1	1	0	0	0	61	0	0	0	0	1	1	17.25	1
E	69	1	1	1	1	0	0	0	0	0	0	66	0	1	0	0	0	0	34	0
E	41	1	0	0	0	0	0	1	1	0	0	63	1	1	0	0	0	0	16	1
E	53	1	0	0	0	0	1	1	1	2	1	32	0	1	0	0	0	0	2	0
E	22	0	0	0	1	0	1	0	0	0	1	26	0	1	0	0	0	0	2.67	0
E	60	0	0	0	0	1	0	1	1	0	0	78	1	0	0	0	0	0	8.5	0
E	41	1	0	0	0	0	1	1	1	0	0	49	1	1	0	0	0	0	19	0
E	75	0	0	1	1	0	1	1	1	0	0	52	1	0	0	0	0	0	29	1
E	57	0	0	0	0	0	0	1	1	1	1	39	0	1	0	0	0	0	3	0
E	59	1	0	0	0	0	1	0	1	1	1	31	0	1	0	0	0	0	1.83	0
E	58	1	0	0	0	0	1	1	1	1	0	57	1	0	0	0	0	0	8	0
E	34	0	0	0	0	0	0	1	1	1	1	61	0	0	0	0	0	0	2	1
E	62	1	0	0	0	0	1	0	0	0	0	70	1	0	0	0	0	0	12	0
E	22	0	0	0	1	0	1	0	1	0	0	29	1	0	0	0	0	0	10.67	0
E	35	1	0	0	0	0	0	0	0	1	1	31	0	0	0	0	0	0	2	0
E	46	1	0	0	0	0	1	0	0	2	0	37	0	1	0	0	1	0	21	1
E	46	1	0	1	0	0	1	1	1	0	1	39	1	1	0	0	0	0	3	0
E	24	1	1	0	0	0	1	1	1	0	1	48	0	1	0	0	0	0	2	0
E	27	1	0	0	1	0	0	1	1	0	1	52	0	0	0	1	0	0	2.08	1
E	73	1	0	0	0	0	0	1	1	0	0	87	0	1	0	0	NA	0	34	0
E	69	1	0	0	0	0	1	0	1	1	0	62	1	1	0	0	0	0	16	0
E	59	0	1	1	1	0	1	1	1	0	0	74	0	0	0	0	0	0	16.93	1
E	56	1	0	0	0	0	1	1	1	2	0	58	0	1	0	0	0	0	27	0
E	30	0	0	0	0	0	0	0	1	NA	1	53	0	0	0	0	0	0	2	0
E	45	1	0	0	0	0	1	1	1	1	1	45	0	0	0	0	0	0	2	0
E	29	0	0	0	0	0	1	1	1	2	1	53	0	1	0	0	0	0	2	0
E	55	1	0	0	0	0	0	1	1	0	1	54	0	0	0	0	0	1	2	1
E	64	0	0	0	1	0	1	1	1	0	0	72	0	0	0	0	0	0	16.5	0
E	63	0	0	1	1	0	1	1	1	0	0	60	0	0	0	0	0	0	10.5	0
E	39	1	0	0	0	0	1	1	1	0	1	31	0	1	0	0	0	1	2	0
E	23	1	0	0	0	0	1	1	0	2	1	45	0	1	0	0	0	0	1.33	0
E	57	0	0	0	1	0	1	1	1	0	0	58	1	1	0	0	0	0	12	1
E	53	1	0	0	1	0	1	1	1	0	0	55	1	0	0	1	0	0	24	1
E	58	1	0	0	0	0	1	1	1	0	1	50	1	1	0	0	0	0	2	0
E	33	0	0	0	0	0	1	1	1	0	1	56	0	1	0	0	0	0	2	0
E	55	1	0	1	0	0	1	1	0	0	0	50	1	1	0	0	1	0	12.5	0
E	37	1	0	0	0	0	0	0	0	0	0	36	1	0	0	0	0	0	11	0
E	25	1	0	0	1	0	0	1	1	0	0	23	0	0	0	0	0	0	12.32	0
E	66	0	0	0	0	1	1	1	1	1	1	68	1	1	0	0	0	0	2	0
E	62	0	0	0	0	0	1	1	1	0	0	50	1	1	0	0	1	0	28.5	0
E	46	0	0	0	0	0	1	1	1	2	0	58	0	1	0	0	0	1	30	0
E	67	1	0	0	0	0	1	1	1	0	0	77	1	1	0	0	0	1	30.1	0
E	43	0	0	0	0	1	0	1	1	0	0	65	0	0	0	0	0	0	20.47	0
E	69	1	1	0	1	0	1	1	1	0	0	80	0	1	0	0	0	0	25.83	1
E	62	1	0	0	1	1	0	1	1	0	0	39	1	0	0	0	0	0	20.13	0
E	22	1	0	0	0	0	1	1	1	1	1	49	1	1	0	0	0	0	1.17	0
E	44	0	0	0	0	0	1	1	1	1	1	41	0	1	0	0	0	0	1.53	0
E	66	0	0	0	0	0	1	1	1	0	0	74	0	0	0	0	0	1	31	1
E	32	1	0	0	0	0	1	1	1	0	1	48	0	1	0	0	0	0	2	0
E	29	0	0	0	0	0	1	1	1	1	1	22	1	1	0	0	0	0	2	1
E	63	0	0	0	1	1	1	1	1	1	0	71	1	1	0	1	0	0	20	0
E	37	1	1	0	1	0	1	1	1	2	0	55	1	0	0	1	0	0	20.33	1
E	39	1	0	0	0	0	1	0	1	2	1	34	1	1	0	0	0	0	1.75	0
E	54	0	0	0	0	1	1	1	1	1	0	58	1	1	0	1	1	1	34.23	0
E	50	0	0	0	1	0	0	1	1	1	1	43	1	0	0	0	0	0	2	0
E	29	1	0	0	0	0	1	1	1	0	0	29	1	1	0	0	0	0	33.5	0
E	48	1	0	0	0	0	1	1	1	1	1	46	0	0	0	0	0	0	2	0
E	66	1	0	0	0	0	1	1	0	1	1	43	1	0	0	0	0	0	1	0
E	26	0	0	0	0	0	1	1	1	0	1	53	1	0	0	1	0	0	2	1
E	70	0	1	1	1	0	1	1	1	0	0	79	0	1	0	0	0	0	20	0
E	40	0	0	0	1	0	0	0	1	1	1	44	0	1	0	0	0	0	2	0
E	54	1	0	0	0	0	1	1	0	0	0	57	0	0	0	0	0	0	14	1
E	64	1	0	0	1	1	0	1	1	0	0	68	0	1	0	0	0	1	20.75	0
E	67	1	0	1	1	0	1	1	1	0	0	61	0	0	0	0	0	0	9.83	0
E	32	1	0	0	0	0	1	1	1	1	1	57	0	1	0	0	0	0	2	0
E	67	1	1	1	0	0	0	1	1	0	0	77	1	0	0	0	0	0	9.5	0
E	20	1	0	0	1	0	0	1	1	0	1	56	0	1	0	0	0	0	1	0
E	48	0	0	0	0	1	1	1	0	0	1	57	0	1	0	0	0	0	2	0
E	50	0	0	0	0	0	1	0	1	0	0	56	0	1	0	0	0	0	34.83	0
E	71	0	0	0	0	0	1	0	0	0	0	78	0	1	0	0	0	1	13.73	0
E	63	1	0	0	0	1	1	1	1	1	1	49	0	1	0	0	0	0	2	1
E	44	1	0	0	0	0	0	1	1	1	1	47	1	0	0	0	0	0	1.33	1
E	40	0	0	1	0	0	0	1	1	0	1	33	1	1	0	1	0	0	1.83	1
E	19	0	0	0	0	0	0	1	1	0	0	19	1	1	0	1	0	0	17.3	1
E	54	1	0	0	0	0	1	1	0	0	1	58	0	1	0	0	0	1	1.15	0
E	48	0	0	0	0	0	1	1	1	0	0	44	1	0	0	0	0	0	28.45	0
E	56	1	0	0	1	0	1	0	1	0	1	43	1	1	0	0	0	0	2	0
E	57	1	0	0	1	0	0	1	1	0	0	48	0	1	0	0	0	0	10.05	0
E	42	1	0	0	0	0	1	1	1	0	0	44	0	1	0	1	0	0	22	1
E	58	1	0	0	1	0	0	0	1	0	0	56	1	0	0	0	0	1	8.33	1
E	53	0	0	1	1	0	1	1	0	2	1	56	1	1	0	0	0	0	3.8	0
E	42	1	0	0	0	0	0	0	0	0	1	65	0	1	0	0	0	0	1.92	0
E	23	1	0	0	1	0	1	1	1	0	1	55	0	1	0	1	0	0	1.58	1
E	46	1	0	0	1	0	1	1	1	0	0	46	1	1	0	0	0	0	13.33	0
E	45	0	0	0	0	0	1	1	1	0	0	46	1	0	0	0	0	0	28.33	1
E	31	1	0	0	0	0	1	1	1	0	0	14	1	1	0	0	0	1	17.1	0
E	62	1	1	1	1	0	0	1	1	0	0	61	0	1	0	0	0	0	24	0
E	47	1	0	0	1	0	0	1	1	0	0	68	1	0	0	0	0	0	28.83	0
E	52	0	0	0	0	0	1	1	1	0	0	48	0	1	0	0	0	0	15.83	1
E	59	0	0	0	0	0	1	1	1	0	1	53	1	1	0	0	0	0	2.05	0
E	72	0	0	1	1	1	1	1	0	1	1	60	0	1	0	0	0	0	1.62	0
E	35	1	0	0	1	0	1	1	1	0	0	30	0	1	0	0	0	0	12.5	0
E	58	0	0	0	0	1	1	1	1	1	1	62	1	1	0	0	0	0	1.12	1
E	44	0	1	1	1	0	1	1	1	0	0	21	0	0	0	0	0	1	22.5	1
E	61	1	0	0	0	0	1	1	1	0	0	70	1	1	0	0	0	0	20.73	0
E	69	1	1	0	0	0	1	1	1	0	0	59	1	1	0	0	0	0	34	0
E	59	1	0	0	1	0	1	1	0	0	0	40	0	1	0	0	0	0	31.67	0
E	60	0	0	0	0	0	1	0	0	0	0	57	0	0	0	0	0	0	12.75	0
E	73	1	1	0	0	0	1	1	1	0	0	76	1	1	0	0	0	1	25.5	1
E	55	1	0	0	0	0	1	0	0	0	0	61	1	0	0	0	0	1	11.92	0
E	35	0	0	0	0	0	1	1	1	0	1	45	1	1	0	1	0	0	2	0
E	76	1	0	1	1	0	1	0	1	0	0	48	0	1	0	0	1	1	13.5	1
E	51	0	1	0	1	0	1	1	1	0	0	38	0	1	0	0	0	0	30	1
E	19	1	0	0	0	0	0	1	1	0	0	29	1	0	0	0	0	0	33	0
E	37	1	0	0	0	0	1	0	1	1	1	63	0	0	0	0	0	0	1.5	0
E	51	0	1	0	0	0	1	0	0	0	0	36	0	1	0	0	0	1	8	0
E	60	0	1	0	1	0	1	0	0	0	0	63	0	0	0	0	0	1	25.5	0
E	39	1	0	0	0	0	0	1	0	0	1	46	1	0	0	0	0	0	2.83	0
E	73	1	0	0	0	1	1	1	0	0	1	62	0	1	0	0	0	0	1.83	1
E	59	1	0	0	1	0	1	0	1	0	0	69	0	0	0	0	0	1	14	0
E	53	0	0	0	1	0	1	1	1	0	0	72	0	1	0	1	0	0	20	1
E	57	1	0	1	0	1	0	0	0	0	1	50	1	1	0	0	0	0	1.13	0
E	60	1	0	0	0	1	0	0	0	0	0	55	1	0	0	0	0	1	11.5	0
E	38	1	0	0	0	0	0	1	1	0	1	67	0	0	0	0	0	0	1.57	1
E	45	1	0	0	0	0	1	0	1	0	0	45	1	1	0	0	1	0	21.58	0
E	59	1	0	0	1	1	1	0	0	0	0	58	1	1	0	0	0	0	6	1
E	37	1	0	0	0	0	0	1	1	0	0	46	1	0	0	0	0	0	28.5	0
E	42	1	0	0	1	0	0	1	1	0	0	42	0	1	0	0	0	0	20.52	0
E	56	0	0	1	0	0	1	0	1	0	1	48	0	1	0	0	0	0	2	0
E	27	1	0	0	0	0	0	1	1	0	1	44	0	1	0	0	0	0	1.5	0
E	59	0	0	1	0	0	1	1	1	0	0	37	1	0	0	0	0	0	16.67	0
E	46	1	0	0	0	0	1	1	1	0	0	42	0	0	0	0	0	0	10.5	0
E	71	0	0	0	0	0	1	1	1	0	0	62	0	1	0	0	0	0	29	0
E	54	1	0	0	1	0	0	1	1	0	0	42	0	0	0	0	0	0	20.33	0
E	59	0	0	0	0	0	0	1	1	1	1	57	1	0	0	0	0	0	1.33	0
E	65	1	1	1	0	1	1	0	0	1	1	53	0	1	0	0	0	1	1.5	0
E	50	0	0	0	0	1	1	1	1	0	0	47	0	1	0	1	0	0	13	1
E	63	1	0	0	1	0	1	1	1	0	0	57	0	1	0	1	0	0	19	0
E	43	0	0	0	0	0	1	1	1	0	1	46	1	1	0	0	0	0	1.22	1
E	57	0	0	0	0	0	1	1	1	0	0	82	1	1	0	0	0	0	15.77	1
E	69	0	0	0	0	1	0	1	1	1	1	67	1	1	0	0	0	0	2	1
E	33	1	0	0	0	0	1	1	1	0	1	54	1	0	0	1	0	0	1.67	1
E	34	1	0	0	0	0	1	1	1	0	0	48	1	0	0	0	0	0	12.83	0
E	62	1	0	0	0	1	0	1	0	2	0	72	1	0	0	0	0	0	15	0
E	64	1	0	0	1	0	1	0	1	0	0	72	1	1	0	0	1	0	26.58	0
E	65	1	0	0	0	0	1	1	1	0	0	61	1	0	0	0	0	0	23.5	1
E	43	1	0	0	0	0	0	1	0	1	1	43	0	1	0	0	0	1	2	1
E	33	0	0	0	0	0	0	1	1	0	0	26	0	1	0	1	0	0	32	1
E	68	1	0	0	0	0	1	1	1	0	1	71	1	1	0	1	0	1	2	1
E	31	1	0	0	0	0	1	0	0	0	0	27	0	1	0	0	1	0	28.88	0
E	48	0	0	0	0	0	1	1	1	0	0	33	0	0	0	0	0	0	23.5	1
E	28	1	0	0	0	0	1	1	1	0	0	49	1	1	0	1	0	0	17	0
E	26	1	0	0	0	0	0	1	1	1	1	63	0	1	0	0	0	0	2	0
E	62	0	1	0	1	0	1	1	0	0	0	73	0	0	0	0	0	0	16.33	0
E	78	1	0	0	0	1	1	0	1	0	0	77	1	1	0	0	0	0	26.5	0
E	59	1	0	0	0	0	0	0	0	1	0	53	1	1	0	0	0	1	18.53	0
E	58	0	0	0	0	0	1	1	1	0	1	49	0	1	0	0	0	0	2	0
E	52	1	0	0	0	0	1	1	1	0	0	57	0	0	0	0	0	1	30	0
E	45	0	0	0	0	0	1	1	1	0	0	44	1	0	0	0	1	0	26.2	0
E	65	0	1	0	0	1	1	1	1	0	0	58	1	1	0	1	0	0	29.33	1
E	38	0	0	0	0	0	1	1	1	1	0	56	1	1	0	1	0	0	32.02	0
E	69	1	0	1	0	0	1	1	0	0	0	76	1	1	0	0	0	0	34	0
E	59	0	0	0	0	0	1	1	1	1	1	28	0	1	0	0	0	0	2	1
E	47	0	0	0	0	0	1	1	1	1	0	65	1	1	0	0	0	0	20.13	0
E	48	1	0	0	1	0	1	1	1	1	1	49	0	1	0	0	0	1	2	0
E	66	0	0	0	1	0	1	1	1	0	0	26	1	1	0	0	0	1	16.17	0
E	57	0	0	0	0	0	1	0	1	0	1	42	0	0	0	0	0	1	2	0
E	65	0	0	1	1	1	1	1	1	0	0	81	0	1	0	1	0	0	11	0
E	25	1	0	0	0	0	1	1	1	2	1	23	0	1	0	0	0	0	2	0
E	72	1	0	0	0	1	1	0	1	1	1	41	0	1	0	0	0	1	1.6	0
E	50	0	0	0	0	0	0	1	1	0	0	79	0	1	0	0	0	0	16.68	1
E	57	1	0	1	0	0	1	1	1	0	0	59	1	1	0	0	0	0	17.5	0
E	53	1	0	0	1	0	1	1	1	0	0	61	0	1	0	0	0	0	24.8	1
E	61	1	0	1	1	0	1	0	0	0	1	51	0	1	0	0	0	1	2	1
E	58	1	0	0	0	0	1	1	1	0	0	48	0	1	0	0	0	0	11.25	0
E	47	0	0	0	0	0	0	1	1	2	0	69	0	1	0	0	0	0	13.67	1
E	22	1	0	0	0	0	1	1	1	0	0	26	1	1	0	0	0	0	35.5	0
E	74	1	0	1	1	1	0	1	0	0	0	88	1	1	0	0	0	1	16	0
E	52	0	0	0	0	0	1	0	0	1	1	44	1	1	0	0	0	0	2	1
E	53	0	0	0	0	0	1	1	1	0	0	61	0	1	0	0	0	0	18.57	0
E	73	0	0	0	0	0	1	1	1	0	0	73	1	1	0	0	0	0	24	1
E	46	0	1	0	0	0	0	1	1	0	1	67	0	1	0	0	0	0	2	0
E	50	1	0	0	0	0	1	1	1	1	1	42	0	1	0	0	0	0	2	1
E	37	1	0	0	1	0	1	1	1	0	0	43	1	0	0	0	0	0	27.5	0
E	47	0	0	0	0	0	0	1	1	0	0	50	1	0	0	0	0	0	19	0
E	60	1	0	0	1	0	0	1	1	0	0	71	1	0	0	0	0	0	25.88	1
E	35	1	0	0	1	0	0	1	1	0	0	26	1	0	0	0	0	1	13.83	1
E	56	0	0	0	0	0	1	0	1	0	0	71	1	0	0	0	0	0	34	1
E	35	1	0	0	0	0	0	1	1	0	1	67	1	0	0	0	0	0	1.75	0
E	44	1	0	1	1	0	1	1	1	0	1	40	1	1	0	1	0	0	1.33	1
E	47	0	0	0	0	0	1	1	1	0	0	49	0	1	0	0	0	0	14.83	1
E	41	1	1	0	0	0	0	1	1	1	1	65	0	1	0	0	0	0	2	1
E	70	0	0	0	1	0	1	1	1	0	0	74	1	1	0	0	0	1	18.67	1
E	58	1	0	1	1	0	1	1	1	0	0	79	0	1	0	0	0	0	24	1
E	55	1	0	1	0	0	1	1	1	0	0	58	1	0	0	0	0	1	11.33	0
E	36	0	0	0	1	0	1	1	1	0	1	37	0	0	0	1	0	0	1.67	0
E	57	1	0	0	0	0	0	0	1	1	1	61	0	0	0	0	0	0	2.33	0
E	60	0	0	0	1	1	1	1	1	0	0	70	1	1	0	1	0	0	13.08	1
E	49	0	1	0	1	0	1	1	1	0	0	20	1	0	0	0	1	0	14.17	1
E	29	1	0	0	0	0	1	1	1	0	0	27	0	1	0	0	0	1	17.53	0
E	49	0	0	0	0	0	1	0	0	0	0	61	0	1	0	0	0	0	15.5	0
E	37	0	0	1	1	0	1	1	1	0	1	40	1	0	0	0	0	0	1.83	0
E	29	1	0	0	0	0	1	1	0	0	1	62	1	1	0	0	0	0	1.83	0
E	19	1	0	0	0	0	1	1	1	0	0	17	1	1	0	0	1	0	16.7	1
E	40	1	0	0	0	0	1	1	1	0	0	56	0	1	0	0	0	0	16.25	0
E	28	1	0	0	0	0	1	1	1	0	0	49	1	0	0	0	0	0	26	0
E	45	1	0	0	0	0	1	1	1	0	0	58	0	0	0	0	0	0	11	1
E	44	0	1	0	0	1	0	1	1	0	1	69	0	1	0	0	0	0	2	0
E	48	1	1	0	0	0	0	1	1	0	0	68	0	1	0	0	0	0	20	0
E	73	0	0	0	0	1	0	1	1	0	0	85	0	1	0	0	0	0	10.5	0
E	60	1	1	1	1	0	1	1	1	0	0	78	0	1	0	0	0	0	28	0
E	55	0	1	0	0	0	1	1	1	0	0	45	1	1	0	0	1	0	16.08	1
E	51	1	0	0	1	0	1	1	1	0	0	58	0	1	0	0	0	0	8	0
E	31	1	0	0	0	0	1	1	1	0	0	30	0	1	0	0	0	0	14.75	1
E	31	0	0	0	0	0	0	1	1	1	1	68	0	0	0	0	0	0	1.5	1
E	41	1	0	0	0	0	1	1	1	0	0	42	1	0	0	1	1	1	11	0
E	47	0	0	0	0	0	0	1	0	1	1	71	1	1	0	0	0	0	1.33	0
E	33	0	1	0	0	0	1	1	1	0	0	34	0	0	0	1	1	0	20.75	0
E	55	0	1	0	0	0	1	1	1	0	0	60	1	1	0	1	NA	0	17.45	0
E	25	0	0	0	0	0	1	1	0	0	0	20	1	0	0	0	0	0	9.43	0
E	39	0	0	0	0	0	1	1	0	0	0	40	1	1	0	0	0	1	22.5	0
E	47	1	0	0	0	0	1	1	0	1	1	71	0	1	0	1	0	0	1.67	1
E	63	0	0	0	0	0	1	1	1	2	0	52	0	0	0	0	0	0	22.67	0
E	46	1	1	0	0	0	1	0	0	1	1	44	0	1	0	0	0	0	1.67	0
E	57	0	1	1	0	0	1	1	1	0	0	56	0	1	0	0	0	0	19.67	1
E	40	0	0	0	0	0	1	1	1	1	0	68	1	1	0	0	0	0	29	1
E	45	1	0	0	0	0	0	0	0	1	1	47	0	1	0	0	0	1	1.67	0
E	38	1	0	0	1	0	1	1	1	2	1	26	1	0	0	1	0	0	1.67	1
E	62	1	0	0	0	0	1	0	0	0	1	34	0	1	0	0	0	0	1.67	0
E	49	1	0	0	1	0	1	1	1	0	1	41	0	0	0	0	0	0	1.67	0
E	61	1	1	0	0	1	1	1	1	0	0	68	0	1	0	0	0	1	30.5	1
E	64	1	0	1	0	1	1	1	0	0	0	65	1	0	0	0	1	1	34	0
E	46	0	0	0	1	0	0	1	1	0	0	29	1	1	0	0	0	0	25.43	1
E	61	1	0	1	0	1	0	0	1	0	0	61	1	1	0	0	0	1	18.5	0
E	46	1	0	0	1	0	0	1	0	1	1	44	1	1	0	0	0	0	1.67	0
E	62	1	0	0	0	0	0	1	1	0	0	60	1	0	0	0	0	0	25.75	0
E	46	1	0	0	0	0	0	1	1	0	0	56	0	0	0	0	0	0	14.55	0
E	43	1	0	1	1	0	0	1	1	0	0	55	1	0	0	0	0	0	13.17	1
E	51	0	0	0	0	1	1	0	0	0	0	42	1	1	0	0	0	1	25.12	0
E	60	1	0	0	1	0	0	0	0	0	0	61	1	0	0	0	0	0	30	0
E	50	0	0	0	0	0	0	1	0	0	0	64	1	1	0	0	0	0	35	1
E	53	1	0	1	0	0	1	1	1	0	1	44	0	1	0	1	0	1	1.67	1
E	41	1	0	0	0	1	0	1	1	0	0	41	1	0	0	0	0	0	16.7	0
E	56	1	1	0	0	1	1	0	0	1	1	40	0	1	0	0	0	1	1.67	0
E	51	1	1	1	1	0	1	0	1	0	0	52	1	0	0	0	0	0	19.33	0
E	65	0	0	0	0	1	0	1	1	0	0	61	1	0	0	1	0	0	18.17	0
E	73	1	0	0	1	0	1	1	1	0	0	63	0	0	0	0	0	0	35.77	1
E	60	1	0	1	1	0	1	1	0	0	0	74	0	0	0	0	0	0	12.8	0
E	25	1	0	0	1	0	1	0	0	0	0	27	1	1	0	0	0	0	17.33	1
E	66	0	0	0	1	0	0	0	0	0	0	54	1	1	0	0	1	0	22.75	1
E	32	1	0	0	0	0	1	1	1	0	0	33	1	0	0	0	0	0	25.5	0
E	44	1	0	0	0	0	1	1	1	0	0	46	1	0	0	0	1	0	21.5	0
E	41	1	0	0	0	0	0	1	1	1	1	64	1	1	0	0	0	0	1.92	0
E	35	1	0	1	0	0	1	1	1	0	0	30	1	0	0	1	0	1	13.67	1
E	62	1	0	1	0	0	1	0	0	0	0	73	1	0	0	0	0	0	9.75	0
E	40	0	0	0	0	0	0	1	1	0	0	44	1	1	0	0	0	0	14	0
E	54	1	0	0	0	0	0	1	1	0	0	65	1	0	0	0	0	0	29	0
E	40	0	1	0	0	0	1	0	1	0	0	56	0	0	0	0	0	0	26	0
E	56	1	0	0	1	0	1	0	0	1	1	51	0	1	0	0	0	0	1.67	0
E	59	1	0	0	1	0	1	1	0	0	1	51	0	1	0	0	0	0	1.67	0
E	58	0	1	0	0	0	0	1	0	0	0	74	0	0	0	0	0	0	19.5	0
E	54	1	0	0	1	0	1	1	1	1	1	47	0	0	0	0	0	0	1.67	0
E	42	0	0	0	0	0	1	1	1	0	0	57	0	1	0	0	0	0	11	1
E	24	1	0	0	0	0	1	1	0	0	0	27	1	0	0	0	0	1	24.25	1
E	38	0	0	0	1	0	1	1	1	0	1	61	0	1	0	0	0	0	1.67	0
E	49	1	0	0	0	0	0	1	1	0	0	51	1	0	0	0	1	0	12	0
E	25	1	0	0	0	0	1	1	1	0	0	20	1	1	0	0	0	0	19.4	0
E	21	0	0	0	0	0	1	1	1	0	0	23	0	1	0	0	0	0	19.25	0
E	74	1	1	1	1	0	1	1	1	0	0	77	0	1	0	0	0	1	22	0
E	58	0	0	0	0	0	0	1	1	0	0	68	0	1	0	0	0	0	33.08	1
E	61	0	1	0	1	0	1	0	1	2	1	42	1	1	0	0	0	0	0.75	0
E	33	0	0	0	0	0	1	1	0	1	1	44	1	1	0	0	0	0	1.67	0
E	48	1	0	0	1	0	0	1	1	0	0	45	1	0	0	0	0	0	16.05	0
E	42	1	0	0	0	0	1	1	1	0	1	50	0	1	0	0	0	0	1.67	0
E	24	1	0	0	0	0	1	1	1	2	1	50	0	1	0	0	0	0	1.67	0
E	30	1	0	0	0	0	1	1	1	0	1	25	1	1	0	0	0	0	0.7	0
E	54	1	0	0	0	0	1	1	1	0	0	46	1	1	0	0	1	0	14	1
E	31	1	0	0	0	0	0	1	1	0	0	53	0	0	0	1	0	0	25	1
E	22	1	0	0	0	0	0	1	1	0	0	18	0	0	0	0	0	1	16.7	0
E	45	0	0	0	0	0	1	1	1	1	0	52	1	0	0	0	0	0	34.38	1
E	54	0	1	1	0	0	1	1	1	0	1	50	1	0	0	0	0	1	1.67	1
E	47	0	0	0	1	0	1	1	0	0	0	49	1	1	0	0	0	0	15	0
E	67	1	0	0	0	0	0	0	1	0	1	70	1	1	0	0	0	0	1.67	0
E	31	0	0	0	0	0	0	1	1	2	1	42	1	0	0	0	0	1	1.67	1
E	44	1	0	0	0	0	1	0	1	1	0	41	1	1	0	0	1	0	13	0
[truncated: 2,158 more rows]

## Sheet: thesaurus
group	Center
ageR	Recipient age (years)
sexR	Recipient sex (0 for female; 1 for male)
imcR	Recipient body mass index (0 for < 30 kg/m2; 1 for ≥ 30 kg/m2)
anteDiab	Diabetes history (0 for no; 1 for yes)
anteCardio	Cardiovascular history (0 for no; 1 for yes)
anteNeo	Cancer history (0 for no; 1 for yes)
cmvR	Cytomegalovirus seropositive recipient (0 for no; 1 for yes)
antiClassI	Detectable anti-class I (0 for negative; 1 for positive)
antiClassII	Detectable anti-class II (0 for negative; 1 for positive)
rrt	Renal replacement therapy (0 for hemodialysis; 1 for preemptive transplant; 2 for peritoneal dialysis)
typeD	Donor type (for deceased donor; for living donor)
ageD	Donor age (years)
sexD	Donor sex (years)
cmvD	Cytomegalovirus seropositive donor (0 for no; 1 for yes)
year	Graft year (0 for 2013 to 2015; 1 for 2016 to 2017; 2 for 2018 to 2019)
rank	Graft rank (0 for first graft; 1 for second graft)
creatD	Last donor creatininemia (0 for < 132.6 µmol/L; 1 for ≥ 132.6 µmol/L)
incompABDR	HLA incompatibilities (0 for ≤ 4; 1 for > 4)
iscT	Cold ischemia time (hours)
treatment	Induction therapy (0 for BSX; 1 for ATG)
